# Supplementary material for: The microbiome of marine mat-forming cyanobacteria—a microcosm of taxonomic novelty and phototrophic diversity
Source: ISME Commun. 2026 Feb 27;6(1):ycag041. doi: 10.1093/ismeco/ycag041 (PMC13043013; doi:10.1093/ismeco/ycag041)
Supplement: Table-S1_Metagenomes_Coleofasciculus_251024_ycag041 [file table-s1_metagenomes_coleofasciculus_251024_ycag041.xlsx]

## Sheet: A1-SPW JP190
Table S1. Binning, quality assessment and taxonomic classification of the metagenome of Coleofasciculus sp. SPW [JP190]
Comp., completeness; Cont., contamination; MCL, mean contig length; CD, coding density; Ctgs., contigs; Cov, coverage.
				CheckM											Taxonomic classification (TYGS, GTDB, LPSN)
MAG	Binning	Bin		Marker Lineage	Comp.	Cont.	MCL	N50	CD	Ctgs.	Genome (bp)	GC	Cov.		MAG	Phylum	Class	Order	Family	Genus - Species	Novelty
x	Concoct	063		o__Rhizobiales	95.12	13.76	63511.62	146525	0.90	66	4191767	0.66	2571.4		A1-SPW-00A	Pseudomonadota	Alphaproteobacteria	Hyphomicrobiales	Phyllobacteriaceae	Roseitalea porphyridii	x
x	Concoct	038		k__Bacteria	10.71	1.21	2205.67	2237	0.89	75	165425	0.40	1018.41		A1-SPW-00B	Balneolota	Balneolia	Balneolales	Balneolaceae	Balneola sp.	species
A1-SPW-01	MetaBAT	bin.039		p__Cyanobacteria	95.08	0.22	33508.62	50418	0.82	234	7841016	0.45	665.302		A1-SPW-01	Cyanobacteriota	Cyanophyceae	Oscillatoriales	Coleofasciculaceae	Coleofasciculus sp	species
A1-SPW-02	Concoct	055		o__Cytophagales	96.65	5.24	321140.0	518301	0.94	12	3853680	0.38	638.995		A1-SPW-02	Bacteroidota	Cytophagia	Cytophagales	x	x	family
A1-SPW-03	Concoct	006		k__Bacteria	98.82	0.00	461331.9	618939	0.90	10	4613319	0.49	402.55		A1-SPW-03	Spirochaetota	Spirochaetia	Leptospirales	Leptospiraceae	x	genus
A1-SPW-04	MetaBAT	bin.014_sub		c__Alphaproteobacteria	96.46	1.30	116792.75	254099	0.89	36	4204539	0.65	329.327		A1-SPW-04	Pseudomonadota	Alphaproteobacteria	Rhodospirillales	Kiloniellaceae	x	genus
A1-SPW-05	Concoct	034		k__Bacteria	97.73	0.00	1656775.0	1682531	0.92	2	3313550	0.68	315.876		A1-SPW-05	Planctomycetota	Phycisphaerae	Phycisphaerales	x	x	family
A1-SPW-06	MetaBAT	bin.035		c__Alphaproteobacteria	84.93	4.36	12154.07	24247	0.90	272	3305906	0.64	292.279		A1-SPW-06	Pseudomonadota	Alphaproteobacteria	Hyphomicrobiales	Parvibaculaceae	Parvibaculum sp.	species
A1-SPW-07	Concoct	007		c__Gammaproteobacteria	93.52	0.68	237207.31	349700	0.90	16	3795317	0.53	238.109		A1-SPW-07	Pseudomonadota	Gammaproteobacteria	xx	xx	x	genus
A1-SPW-08	MetaBAT	bin.002		c__Gammaproteobacteria	96.80	1.43	283577.44	711346	0.92	9	2552197	0.49	191.835		A1-SPW-08	Pseudomonadota	Gammaproteobacteria	x	x	x	order
A1-SPW-09	MetaBAT	bin.011		c__Alphaproteobacteria	97.83	0.43	399929.64	696777	0.91	11	4399226	0.62	176.538		A1-SPW-09	Pseudomonadota	Alphaproteobacteria	Rhodospirillales	Thalassobaculaceae	Nisaea sp.	species
A1-SPW-10	Concoct	059		o__Rhodospirillales	98.51	0.25	301412.8	602838	0.89	15	4521192	0.53	166.44		A1-SPW-10	Pseudomonadota	Alphaproteobacteria	Rhodospirillales	Thalassospiraceae	Thalassospira sp.	species
A1-SPW-11	Concoct	071		f__Rhodobacteraceae	98.13	0.30	99916.79	195971	0.91	47	4696089	0.66	139.565		A1-SPW-11	Pseudomonadota	Alphaproteobacteria	Rhodobacterales	Roseobacteraceae	Marinovum algicola	x
A1-SPW-12	Concoct	016		c__Gammaproteobacteria	97.76	0.53	340406.83	892734	0.92	12	4084882	0.68	137.617		A1-SPW-12	Pseudomonadota	Gammaproteobacteria	Cellvibrionales	Halieaceae	Pseudohaliea sp.	species
A1-SPW-13	Concoct	023		c__Deltaproteobacteria	96.77	9.68	213645.98	456769	0.95	54	11536883	0.69	107.955		A1-SPW-13	Pseudomonadota	Deltaproteobacteria	x	x	x	order
x	Concoct	026		o__Rhodospirillales	98.01	19.15	258723.61	631513	0.92	18	4657025	0.58	97.314		A1-SPW-13A	Pseudomonadota	Alphaproteobacteria	Rhodospirillales	x	x	family
A1-SPW-14	Concoct	025		o__Cytophagales	95.83	1.09	302595.17	625452	0.94	12	3631142	0.44	95.3812		A1-SPW-14	Bacteroidota	Cytophagia	Cytophagales	Cyclobacteriaceae	x	genus
A1-SPW-15	Concoct	039		c__Gammaproteobacteria	100.0	0.00	130078.15	304329	0.91	27	3512110	0.64	95.1195		A1-SPW-15	Pseudomonadota	Gammaproteobacteria	Oceanospirillales	Alcanivoracaceae	Alcanivorax sp.	species
A1-SPW-16	MetaBAT	bin.015		k__Bacteria	91.21	1.10	116778.39	227462	0.93	28	3269795	0.71	90.8567		A1-SPW-16	Gemmatimonadota	Longimicrobiia	Longimicrobiales	x	x	family
A1-SPW-17	Concoct	018_sub		c__Alphaproteobacteria	83.48	2.83	88149.91	192668	0.90	34	2997097	0.64	86.0772		A1-SPW-17	Pseudomonadota	Alphaproteobacteria	Hyphomicrobiales	Parvibaculaceae	Parvibaculum sp.	species
A1-SPW-18	MetaBAT	bin.009		c__Gammaproteobacteria	95.92	0.36	207839.53	315655	0.92	15	3117593	0.65	71.0742		A1-SPW-18	Pseudomonadota	Gammaproteobacteria	Nevskiales	Algiphilaceae	Algiphilus acroporae	x
x	MetaBAT	bin.021		c__Alphaproteobacteria	82.17	16.23	35562.13	201611	0.90	106	3769586	0.64	67.0081		A1-SPW-18A	Pseudomonadota	Alphaproteobacteria	Hyphomicrobiales	Parvibaculaceae	Parvibaculum sp.	species
A1-SPW-19	Concoct	048_sub		k__Bacteria	100.0	6.43	305599.25	531946	0.91	12	3667191	0.65	58.1647		A1-SPW-19	Pseudomonadota	Alphaproteobacteria	Sphingomonadales	Sphingomonadaceae	Sphingopyxis sp.	species
A1-SPW-20	Concoct	056		o__Rhizobiales	96.81	3.68	195554.95	304079	0.90	22	4302209	0.65	55.0317		A1-SPW-20	Pseudomonadota	Alphaproteobacteria	Hyphomicrobiales	Phyllobacteriaceae	Nitratireductor sp.	species
A1-SPW-21	Concoct	032		k__Bacteria	97.56	0.00	217983.69	196214	0.94	13	2833788	0.43	53.7627		A1-SPW-21	Bacteroidota	Flavobacteriia	Flavobacteriales	Vicingaceae	x	genus
A1-SPW-22	MetaBAT	bin.001		c__Alphaproteobacteria	80.36	1.46	52429.44	124563	0.92	57	2988478	0.59	49.1666		A1-SPW-22	Pseudomonadota	Alphaproteobacteria	Caulobacterales	Hyphomonadaceae	Hyphomonas sp.	species
A1-SPW-23	Concoct	004		o__Rhodospirillales	98.76	0.50	93815.18	153542	0.90	71	6660878	0.70	48.5677		A1-SPW-23	Pseudomonadota	Alphaproteobacteria	Sneathiellales	Sneathiellaceae	x	genus
A1-SPW-24	Concoct	027		c__Alphaproteobacteria	97.39	0.43	367285.2	782286	0.93	10	3672852	0.62	46.8739		A1-SPW-24	Pseudomonadota	Alphaproteobacteria	x	x	x	order
A1-SPW-25	MetaBAT	bin.005		o__Cytophagales	92.21	2.44	11170.95	15419	0.93	370	4133252	0.43	43.9985		A1-SPW-25	Bacteroidota	Cytophagia	Cytophagales	Cyclobacteriaceae	x	genus
A1-SPW-26	MetaBAT	bin.024		o__Cytophagales	97.32	3.87	159074.0	300729	0.93	28	4454072	0.41	37.3489		A1-SPW-26	Bacteroidota	Cytophagia	Cytophagales	Cyclobacteriaceae	x	genus
A1-SPW-27	MetaBAT	bin.045_sub		o__Rhizobiales	98.06	0.68	279629.38	1240624	0.90	16	4474070	0.61	31.9151		A1-SPW-27	Pseudomonadota	Alphaproteobacteria	Hyphomicrobiales	Rhizobiaceae	Hoeflea sp.	species
A1-SPW-28	MetaBAT	bin.029		f__Rhodobacteraceae	92.39	1.58	70308.63	108816	0.90	62	4359135	0.66	24.0947		A1-SPW-28	Pseudomonadota	Alphaproteobacteria	Rhodobacterales	Roseobacteraceae	Roseovarius sp.	species
A1-SPW-29	Concoct	040		k__Bacteria	97.70	0.00	381438.5	898438	0.88	14	5340139	0.55	23.925		A1-SPW-29	Planctomycetota	Planctomycetia	Pirellulales	Lacipirellulaceae	x	genus
A1-SPW-30	Concoct	050		o__Rhodospirillales	97.01	2.24	119513.31	198034	0.91	32	3824426	0.61	21.2736		A1-SPW-30	Pseudomonadota	Alphaproteobacteria	Rhodospirillales	x	x	family
A1-SPW-31	MetaBAT	bin.040		c__Alphaproteobacteria	95.22	1.09	110673.41	184425	0.92	32	3541549	0.65	20.4774		A1-SPW-31	Pseudomonadota	Alphaproteobacteria	Rhodospirillales	Thalassobaculaceae	Oceanibaculum nanhaiense	x
A1-SPW-32	Concoct	066		s__algicola	99.34	1.04	125506.92	232873	0.89	39	4894770	0.39	20.0823		A1-SPW-32	Bacteroidota	Flavobacteriia	Flavobacteriales	Flavobacteriaceae	Arenibacter sp.	species
A1-SPW-33	Concoct	009		c__Gammaproteobacteria	99.46	0.07	49343.2	87123	0.91	92	4539574	0.57	18.9477		A1-SPW-33	Pseudomonadota	Gammaproteobacteria	Alteromonadales	Alteromonadaceae	Marinobacter salarius	x
A1-SPW-34	MetaBAT	bin.022_sub		f__Rhodobacteraceae	95.72	2.23	11001.34	15403	0.90	375	4125502	0.64	12.2019		A1-SPW-34	Pseudomonadota	Alphaproteobacteria	Rhodobacterales	Roseobacteraceae	Roseovarius confluentis	x
A1-SPW-35	Concoct	043		o__Cytophagales	96.35	0.60	15797.64	23346	0.92	296	4676101	0.38	12.0912		A1-SPW-35	Bacteroidota	Cytophagia	Cytophagales	Fulvivirgaceae	Fulvivirga sp.	species
A1-SPW-36	MetaBAT	bin.030_sub		c__Alphaproteobacteria	89.91	0.83	9085.22	12845	0.91	366	3325192	0.63	11.0307		A1-SPW-36	Pseudomonadota	Alphaproteobacteria	Parvularculales	Parvularculaceae	Amphiplicatus sp.	species
A1-SPW-37	Concoct	017		c__Gammaproteobacteria	91.96	4.92	6983.26	10080	0.91	735	5132693	0.68	10.5516		A1-SPW-37	Pseudomonadota	Gammaproteobacteria	x	x	x	order
A1-SPW-38	MetaBAT	bin.017_sub		o__Cytophagales	85.88	3.23	7894.71	10572	0.90	599	4728932	0.39	10.1796		A1-SPW-38	Bacteroidota	Cytophagia	Cytophagales	Cyclobacteriaceae	x	genus
A1-SPW-39	Concoct	037_sub		o__Rhodospirillales	88.92	3.57	4168.84	5456	0.90	771	3214173	0.61	8.95056		A1-SPW-39	Pseudomonadota	Alphaproteobacteria	Rhodospirillales	x	x	family
A1-SPW-40	Concoct	015_sub		c__Gammaproteobacteria	80.01	1.91	3084.53	3880	0.90	1121	3457754	0.57	7.58951		A1-SPW-40	Pseudomonadota	Gammaproteobacteria	Chromatiales	Woeseiaceae	Woseia sp.	species
x	Concoct	045		o__Actinomycetales	55.30	0.43	1701.35	1761	0.92	806	1371288	0.70	6.3316		A1-SPW-40A	Actinomycetota	Actinomycetes	Micrococcales	Microbacteriaceae	Marinisubtilis pacificus	x
x	Concoct	014_sub		c__Alphaproteobacteria	64.61	11.20	1826.53	1884	0.90	1191	2175402	0.63	6.2223		A1-SPW-40B	Pseudomonadota	Alphaproteobacteria	x	x	x	order

## Sheet: B1-GNL1 JP249
Table S1. Binning, quality assessment and taxonomic classification of the metagenome of Coleofasciculus sp. GNL1 [JP249]
Comp., completeness; Cont., contamination; MCL, mean contig length; CD, coding density; Ctgs., contigs; Cov, coverage.
				CheckM											Taxonomic classification (TYGS, GTDB, LPSN)
MAG	Binning	Bin		Marker Lineage	Comp.	Cont.	MCL	N50	CD	Ctgs.	Genome (bp)	GC	Cov.		MAG	Phylum	Class	Order	Family	Genus - Species	Novelty
B1-GNL1-01	MetaBAT	bin.26		p__Cyanobacteria	98.14	1.12	50375.62	79608	0.82	172	8664607	0.45	372.374		B1-GNL1-01	Cyanobacteriota	Cyanophyceae	Oscillatoriales	Coleofasciculaceae	Coleofasciculus sp.	species
B1-GNL1-02	Concoct	46		k__Bacteria	97.73	7.95	265473.64	506421	0.92	14	3716631	0.68	168.691		B1-GNL1-02	Planctomycetota	Phycisphaerae	Phycisphaerales	x	x	family
B1-GNL1-03	MaxBin	maxbin.003_sub		f__Rhodobacteraceae	94.94	1.77	19634.86	67821	0.90	232	4555287	0.66	92.4019		B1-GNL1-03	Pseudomonadota	Alphaproteobacteria	Rhodobacterales	Roseobacteraceae	Roseovarius sp.	species
B1-GNL1-04	Concoct	24_sub		o__Cytophagales	98.81	1.98	161704.67	290187	0.93	27	4366026	0.40	70.0115		B1-GNL1-04	Bacteroidota	Cytophagia	Cytophagales	Reichenbachiellaceae	Ekhidna sp.	species
B1-GNL1-05	Concoct	10_sub		o__Rhizobiales	99.88	7.52	49333.01	217574	0.89	123	6067960	0.64	55.0583		B1-GNL1-05	Pseudomonadota	Alphaproteobacteria	Hyphomicrobiales	Phyllobacteriaceae	Nitratireductor sp.	species
B1-GNL1-06	MaxBin	maxbin.006		k__Bacteria	100.0	0.27	113745.03	433151	0.93	32	3639841	0.39	37.5371		B1-GNL1-06	Bacteroidota	Flavobacteriia	Flavobacteriales	Vicingaceae	x	genus
B1-GNL1-07	MetaBAT	bin.33		f__Rhodobacteraceae	96.33	4.01	92219.67	134247	0.91	46	4242105	0.66	32.8071		B1-GNL1-07	Pseudomonadota	Alphaproteobacteria	Rhodobacterales	Roseobacteraceae	Marinovum algicola	x
B1-GNL1-08	MaxBin	maxbin.009		k__Bacteria	98.46	1.97	40352.97	97228	0.92	87	3510708	0.38	31.7064		B1-GNL1-08	Balneolota	Balneolia	Balneolales	Balneolaceae	Balneola sp.	species
B1-GNL1-09	MetaBAT	bin.5		o__Rhizobiales	98.41	1.16	113229.97	200202	0.91	32	3623359	0.67	31.0464		B1-GNL1-09	Pseudomonadota	Alphaproteobacteria	Hyphomicrobiales	Phyllobacteriaceae	Roseitalea porphyridii	x
B1-GNL1-10	MetaBAT	bin.1_sub		f__Rhodobacteraceae	88.46	3.10	44489.56	72957	0.90	96	4270998	0.65	27.5255		B1-GNL1-10	Pseudomonadota	Alphaproteobacteria	Rhodobacterales	Roseobacteraceae	Roseovarius sp.	species
B1-GNL1-11	MaxBin	maxbin.011		o__Cytophagales	97.56	2.50	177854.45	529893	0.94	20	3557089	0.37	26.4981		B1-GNL1-11	Bacteroidota	Cytophagia	Cytophagales	x	x	family
B1-GNL1-12	MaxBin	maxbin.012		c__Gammaproteobacteria	97.86	2.31	88455.65	554693	0.92	31	2742125	0.49	18.6811		B1-GNL1-12	Pseudomonadota	Gammaproteobacteria	x	x	x	order
B1-GNL1-13	MaxBin	maxbin.013		c__Gammaproteobacteria	94.81	3.26	47353.53	165022	0.93	100	4735353	0.68	17.926		B1-GNL1-13	Pseudomonadota	Gammaproteobacteria	Pseudomonadales	x	x	family
B1-GNL1-14	MetaBAT	bin.14		o__Actinomycetales	95.15	0.00	32480.8	53394	0.92	79	2565983	0.70	14.5966		B1-GNL1-14	Actinomycetota	Actinomycetes	Micrococcales	Microbacteriaceae	Marinisubtilis pacificus	x
B1-GNL1-15	MetaBAT	bin.4		f__Rhodobacteraceae	99.10	0.38	89894.64	152018	0.90	47	4225048	0.63	13.633		B1-GNL1-15	Pseudomonadota	Alphaproteobacteria	Rhodobacterales	Roseobacteraceae	Roseovarius sp.	species
B1-GNL1-16	Concoct	18		c__Gammaproteobacteria	95.92	1.00	47346.65	119178	0.92	60	2840799	0.66	11.7102		B1-GNL1-16	Pseudomonadota	Gammaproteobacteria	Nevskiales	Salinisphaeraceae	x	genus
B1-GNL1-17	Concoct	30_sub		c__Deltaproteobacteria	87.87	5.45	11695.27	15515	0.92	893	10443878	0.72	9.21556		B1-GNL1-17	Pseudomonadota	Deltaproteobacteria	Myxococcales	Sandaracinaceae	x	genus
B1-GNL1-18	MetaBAT	bin.17		o__Rhodospirillales	83.62	2.74	4041.05	4777	0.91	732	2958046	0.65	5.80934		B1-GNL1-18	Pseudomonadota	Alphaproteobacteria	Rhodospirillales	x	x	family
x	MetaBAT	bin.11		o__Sphingomonadales	77.23	2.11	3696.73	4249	0.91	609	2251311	0.66	5.53198		B1-GNL1-18A	Pseudomonadota	Alphaproteobacteria	Sphingomonadales	Erythrobacteraceae	Erythrobacter sp.	species
x	MetaBAT	bin.10_sub		k__Bacteria	85.66	21.39	3432.61	3774	0.89	1223	4198083	0.61	5.42633		B1-GNL1-18B	Pseudomonadota	Alphaproteobacteria	Hyphomicrobiales	Rhizobiaceae	Hoeflea sp.	species
B1-GNL1-19	Concoct	39		o__Cytophagales	83.06	4.33	3060.0	3629	0.91	1763	5394773	0.47	5.21827		B1-GNL1-19	Bacteroidota	Cytophagia	Cytophagales	Flammeovirgaceae	Imperialibacter sp.	species
x	Concoct	38_sub		c__Gammaproteobacteria	67.30	2.86	2171.02	2409	0.92	1462	3174030	0.63	4.66829		B1-GNL1-19A	Pseudomonadota	Gammaproteobacteria	Cellvibrionales	Halieaceae	Haliea sp.	species
x	Concoct	31_sub		c__Alphaproteobacteria	32.42	5.83	1281.38	1262	0.89	1111	1423618	0.63	4.47592		B1-GNL1-19B	Pseudomonadota	Alphaproteobacteria	Hyphomicrobiales	Parvibaculaceae	Parvibaculum sp.	species
x	Concoct	0_sub		k__Bacteria	53.33	0.00	2068.91	2218	0.88	1926	3984717	0.55	4.45887		B1-GNL1-19C	Planctomycetota	Planctomycetia	Pirellulales	Lacipirellulaceae	x	genus

## Sheet: C1-SOL JP251
Table S1. Binning, quality assessment and taxonomic classification of the metagenome of Coleofasciculus sp. SOL [JP251]
Comp., completeness; Cont., contamination; MCL, mean contig length; CD, coding density; Ctgs., contigs; Cov, coverage.
				CheckM											Taxonomic classification (TYGS, GTDB, LPSN)
MAG	Binning	Bin		Marker Lineage	Comp.	Cont.	MCL	N50	CD	Ctgs.	Genome (bp)	GC	Cov.		MAG	Phylum	Class	Order	Family	Genus - Species	Novelty
C1-SOL-01	MaxBin	maxbin.001		k__Bacteria	97.73	0.00	72989.15	993856	0.91	47	3430490	0.68	211.063		C1-SOL-01	Planctomycetota	Phycisphaerae	Phycisphaerales	x	x	family
C1-SOL-02	MaxBin	maxbin.002		k__Bacteria	100.00	0.00	49685.08	669326	0.91	73	3627011	0.42	93.7894		C1-SOL-02	Balneolota	Balneolia	Balneolales	Balneolaceae	Gracilimonas sp.	species
C1-SOL-03	Concoct	25_sub		p__Cyanobacteria	98.67	1.56	34604.82	53125	0.81	257	8893440	0.46	67.8621		C1-SOL-03	Cyanobacteriota	Cyanophyceae	Oscillatoriales	Coleofasciculaceae	Coleofasciculus sp.	species
C1-SOL-04	MaxBin	maxbin.005		k__Bacteria	99.72	0.00	112136.45	414860	0.92	31	3476230	0.38	34.0968		C1-SOL-04	Balneolota	Balneolia	Balneolales	Balneolaceae	Balneola sp.	species
C1-SOL-05	MaxBin	maxbin.004_sub		f__Rhodobacteraceae	99.34	5.72	29655.14	196103	0.91	158	4685512	0.65	30.59		C1-SOL-05	Pseudomonadota	Alphaproteobacteria	Rhodobacterales	Roseobacteraceae	Marinovum algicola	x
C1-SOL-06	Concoct	42_sub		c__Gammaproteobacteria	99.09	0.45	124394.63	263245	0.92	27	3358655	0.65	26.1706		C1-SOL-06	Pseudomonadota	Gammaproteobacteria	Nevskiales	Algiphilaceae	Algiphilus acroporae	x
C1-SOL-07	MetaBAT	bin.25		c__Alphaproteobacteria	99.04	0.87	34161.65	59833	0.89	148	5055924	0.71	24.973		C1-SOL-07	Pseudomonadota	Alphaproteobacteria	Rhodospirillales	Azospirillaceae	x	genus
C1-SOL-08	MetaBAT	bin.14		f__Rhodobacteraceae	98.19	0.44	97541.14	224700	0.90	43	4194269	0.63	23.1655		C1-SOL-08	Pseudomonadota	Alphaproteobacteria	Rhodobacterales	Roseobacteraceae	Roseovarius sp.	species
C1-SOL-09	Concoct	12		k__Bacteria	96.36	1.82	29218.23	45691	0.89	261	7625957	0.49	12.0112		C1-SOL-09	Chloroflexota	Anaerolineae	Aggregatilineales	x	x	family
C1-SOL-10	MetaBAT	bin.16_sub		f__Rhodobacteraceae	87.28	4.49	32950.35	71226	0.90	167	5502709	0.62	11.7729		C1-SOL-10	Pseudomonadota	Alphaproteobacteria	Rhodobacterales	Roseobacteraceae	Silicimonas sp.	species
C1-SOL-11	Concoct	8		o__Rhizobiales	95.07	1.74	34719.85	53318	0.91	101	3506705	0.67	11.4357		C1-SOL-11	Pseudomonadota	Alphaproteobacteria	Hyphomicrobiales	Phyllobacteriaceae	Roseitalea porphyridii	x
C1-SOL-12	MetaBAT	bin.15		f__Rhodobacteraceae	96.57	8.73	23181.77	36468	0.90	217	5030444	0.66	11.2187		C1-SOL-12	Pseudomonadota	Alphaproteobacteria	Rhodobacterales	Roseobacteraceae	Roseovarius sp.	species
C1-SOL-13	MetaBAT	bin.23_sub		o__Cytophagales	99.40	4.52	10467.25	15583	0.93	404	4228767	0.37	8.28263		C1-SOL-13	Bacteroidota	Cytophagia	Cytophagales	Fulvivirgaceae	Fulvivirga sp.	species
C1-SOL-14	MetaBAT	bin.19		c__Deltaproteobacteria	93.23	9.75	7769.92	11008	0.95	1435	11149830	0.69	8.08059		C1-SOL-14	Pseudomonadota	Deltaproteobacteria	x	x	x	order
C1-SOL-15	Concoct	15_sub		c__Gammaproteobacteria	89.86	4.60	7148.87	10882	0.93	637	4553830	0.68	8.06213		C1-SOL-15	Pseudomonadota	Gammaproteobacteria	Pseudomonadales	x	x	family
C1-SOL-16	MetaBAT	bin.10_sub		c__Alphaproteobacteria	94.71	1.96	7756.58	10516	0.90	458	3552512	0.64	7.95189		C1-SOL-16	Pseudomonadota	Alphaproteobacteria	Hyphomicrobiales	Parvibaculaceae	Parvibaculum sp.	species
C1-SOL-17	Concoct	7_sub		o__Cytophagales	84.14	3.04	5178.68	6411	0.92	964	4992250	0.43	7.33076		C1-SOL-17	Bacteroidota	Cytophagia	Cytophagales	Cyclobacteriaceae	x	genus
x	Concoct	43		c__Gammaproteobacteria	72.88	1.61	2284.7	2547	0.92	846	1932852	0.50	5.23286		C1-SOL-17A	Pseudomonadota	Gammaproteobacteria	x	x	x	order

## Sheet: C2-GNP5 JP250
Table S1. Binning, quality assessment and taxonomic classification of the metagenome of Coleofasciculus sp. GNP5 [JP250]
Comp., completeness; Cont., contamination; MCL, mean contig length; CD, coding density; Ctgs., contigs; Cov, coverage.
				CheckM											Taxonomic classification (TYGS, GTDB, LPSN)
MAG	Binning	Bin		Marker Lineage	Comp.	Cont.	MCL	N50	CD	Ctgs.	Genome (bp)	GC	Cov.		MAG	Phylum	Class	Order	Family	Genus - Species	Novelty
C2-GNP5-01	Concoct	40_sub		k__Bacteria	93.10	9.87	61827.19	121071	0.91	91	5626274	0.65	654.018		C2-GNP5-01	Pseudomonadota	Alphaproteobacteria	Rhodobacterales	Roseobacteraceae	Marinovum algicola	x
C2-GNP5-02	Concoct	46		c__Gammaproteobacteria	97.74	1.02	128845.22	231293	0.92	23	2963440	0.66	396.871		C2-GNP5-02	Pseudomonadota	Gammaproteobacteria	Nevskiales	Salinisphaeraceae	x	genus
C2-GNP5-03	MaxBin	maxbin.004		c__Gammaproteobacteria	99.09	3.35	50438.97	303816	0.92	72	3631606	0.65	310.977		C2-GNP5-03	Pseudomonadota	Gammaproteobacteria	Nevskiales	Algiphilaceae	Algiphilus acroporae	x
C2-GNP5-04	MetaBAT	bin.29		o__Rhizobiales	93.37	2.71	75238.65	140096	0.91	46	3460978	0.67	161.371		C2-GNP5-04	Pseudomonadota	Alphaproteobacteria	Hyphomicrobiales	Phyllobacteriaceae	Roseitalea porphyridii	x
C2-GNP5-05	Concoct	29		p__Actinobacteria	96.03	3.02	64398.53	91210	0.93	40	2575941	0.74	155.187		C2-GNP5-05	Actinomycetota	Thermoleophilia	Miltoncostaeales	Miltoncostaeaceae	x	genus
C2-GNP5-06	MetaBAT	bin.44		k__Bacteria	88.97	6.90	65954.52	98220	0.91	64	4221089	0.66	124.252		C2-GNP5-06	Pseudomonadota	Alphaproteobacteria	Hyphomicrobiales	Phyllobacteriaceae	Roseovarius sp.	species
C2-GNP5-07	MaxBin	maxbin.009		k__Bacteria	96.59	0.00	172059.35	558494	0.91	20	3441187	0.67	111.884		C2-GNP5-07	Planctomycetota	Phycisphaerae	Phycisphaerales	x	x	family
x	MaxBin	maxbin.010		c__Alphaproteobacteria	100.0	12.17	55998.64	315099	0.90	80	4479891	0.64	92.9771		C2-GNP5-07A	Pseudomonadota	Alphaproteobacteria	Hyphomicrobiales	Parvibaculaceae	Parvibaculum sp.	species
C2-GNP5-08	MetaBAT	bin.30_sub		c__Alphaproteobacteria	91.30	0.22	54371.11	98044	0.90	62	3371009	0.64	73.812		C2-GNP5-08	Pseudomonadota	Alphaproteobacteria	Hyphomicrobiales	Parvibaculaceae	Parvibaculum sp.	species
C2-GNP5-09	MetaBAT	bin.36		k__Bacteria	96.45	2.46	150893.5	309373	0.94	22	3319657	0.62	64.545		C2-GNP5-09	Rhodothermota	Rhodothermia	Rhodothermales	x	x	family
C2-GNP5-10	Concoct	51		c__Alphaproteobacteria	99.35	0.00	192613.5	383484	0.91	14	2696589	0.66	60.9042		C2-GNP5-10	Pseudomonadota	Alphaproteobacteria	x	x	x	family
C2-GNP5-11	Concoct	52		o__Rhodospirillales	100.0	1.00	207071.78	438338	0.91	18	3727292	0.65	58.9505		C2-GNP5-11	Pseudomonadota	Alphaproteobacteria	Rhodospirillales	x	x	order
x	MaxBin	maxbin.011_sub		c__Alphaproteobacteria	15.65	1.30	19980.5	509224	0.91	30	599415	0.62	49.9785		C2-GNP5-11A	Pseudomonadota	Alphaproteobacteria	x	x	x	order
C2-GNP5-12	Concoct	39		k__Bacteria	99.04	0.72	32420.17	58354	0.92	106	3436538	0.38	43.599		C2-GNP5-12	Balneolota	Balneolia	Balneolales	Balneolaceae	Balneola sp.	species
C2-GNP5-13	MaxBin	maxbin.016		c__Betaproteobacteria	99.43	0.67	134562.04	458950	0.93	25	3364051	0.53	41.2791		C2-GNP5-13	Pseudomonadota	Betaproteobacteria	Burkholderiales	Burkholderiaceae	Limnobacter sp.	species
C2-GNP5-14	MetaBAT	bin.28		c__Alphaproteobacteria	98.04	0.65	137618.03	234588	0.91	33	4541395	0.68	38.0155		C2-GNP5-14	Pseudomonadota	Alphaproteobacteria	Rhodospirillales	Thalassobaculaceae	x	genus
C2-GNP5-15	Concoct	18		c__Gammaproteobacteria	99.26	0.74	82783.61	162490	0.91	44	3642479	0.64	37.7055		C2-GNP5-15	Pseudomonadota	Gammaproteobacteria	Oceanospirillales	Alcanivoracaceae	Alcanivorax sp.	species
C2-GNP5-16	Concoct	37_sub		c__Alphaproteobacteria	97.17	2.17	79257.83	135575	0.91	78	6182111	0.70	33.5417		C2-GNP5-16	Pseudomonadota	Alphaproteobacteria	Rhodospirillales	Thalassobaculaceae	Thalassobaculum sp.	species
C2-GNP5-17	MaxBin	maxbin.019		o__Actinomycetales	96.24	0.00	74808.14	1480270	0.93	21	1570971	0.58	23.9115		C2-GNP5-17	Actinomycetota	Actinomycetes	Micrococcales	Microbacteriaceae	Pontimonas sp.	species
C2-GNP5-18	Concoct	41		c__Alphaproteobacteria	99.57	0.22	282012.11	526333	0.91	9	2538109	0.64	22.4593		C2-GNP5-18	Pseudomonadota	Alphaproteobacteria	x	x	x	order
C2-GNP5-19	Concoct	25		k__Bacteria	97.56	0.00	126473.91	208523	0.94	23	2908900	0.43	21.0012		C2-GNP5-19	Bacteroidota	Flavobacteriia	Flavobacteriales	Vicingaceae	x	genus
C2-GNP5-20	Concoct	42		c__Gammaproteobacteria	93.66	3.45	62660.33	94616	0.91	85	5326128	0.68	16.2078		C2-GNP5-20	Pseudomonadota	Gammaproteobacteria	x	x	x	order
C2-GNP5-21	Concoct	48		c__Alphaproteobacteria	97.96	0.43	28774.7	45074	0.90	227	6531856	0.70	13.0291		C2-GNP5-21	Pseudomonadota	Alphaproteobacteria	Sneathiellales	Sneathiellaceae	x	genus
C2-GNP5-22	Concoct	35_sub		o__Rhizobiales	88.71	1.06	43221.67	73752	0.90	91	3933172	0.66	11.1455		C2-GNP5-22	Pseudomonadota	Alphaproteobacteria	Hyphomicrobiales	Phyllobacteriaceae	Nitratireductor sp.	species
C2-GNP5-23	Concoct	33		c__Gammaproteobacteria	91.60	3.29	20062.2	29051	0.93	246	4935302	0.68	9.51264		C2-GNP5-23	Pseudomonadota	Gammaproteobacteria	Pseudomonadales	x	x	family
C2-GNP5-24	MetaBAT	bin.48		c__Deltaproteobacteria	93.23	6.14	13416.54	20794	0.92	834	11189392	0.72	9.49979		C2-GNP5-24	Pseudomonadota	Deltaproteobacteria	Myxococcales	Sandaracinaceae	x	genus
x	MaxBin	maxbin.031_sub		f__Rhodobacteraceae	71.21	27.89	12211.51	29811	0.91	380	4640374	0.64	8.64276		C2-GNP5-24A	Pseudomonadota	Alphaproteobacteria	Hyphomicrobiales	Phyllobacteriaceae	Roseovarius confluentis	x
C2-GNP5-25	Concoct	30		o__Cytophagales	96.40	3.05	12018.14	15405	0.93	417	5011564	0.46	7.53744		C2-GNP5-25	Bacteroidota	Cytophagia	Cytophagales	Reichenbachiellaceae	Marinoscillum sp.	species
C2-GNP5-26	MaxBin	maxbin.038_sub		k__Bacteria	81.89	5.96	1561.71	2024	0.88	4113	6423303	0.54	5.40271		C2-GNP5-26	Planctomycetota	Planctomycetia	Planctomycetales	Planctomycetaceae	Gimesia chilikensis	x
x	MetaBAT	bin.23		c__Alphaproteobacteria	61.84	2.90	2860.37	2991	0.91	889	2542868	0.62	5.11655		C2-GNP5-26A	Pseudomonadota	Alphaproteobacteria	Parvularculales	Parvularculaceae	Amphiplicatus sp.	species
C2-GNP5-27	MaxBin	maxbin.039_sub		p__Cyanobacteria	86.68	7.29	1842.27	2480	0.82	3981	7334076	0.47	4.93332		C2-GNP5-27	Cyanobacteriota	Cyanophyceae	Oscillatoriales	Coleofasciculaceae	Coleofasciculus sp.	species
x	Concoct	50_sub		c__Gammaproteobacteria	81.42	24.04	2330.98	2606	0.91	1422	3314653	0.55	4.80734		C2-GNP5-27A	Pseudomonadota	Gammaproteobacteria	xx	xx	x	genus
x	MaxBin	maxbin.036_sub		c__Gammaproteobacteria	55.06	6.54	1563.24	2000	0.88	1475	2305784	0.48	4.71516		C2-GNP5-27B	Pseudomonadota	Gammaproteobacteria	Pseudomonadales	x	x	family
x	Concoct	11_sub		o__Cytophagales	63.48	3.95	1922.97	2062	0.91	1494	2872915	0.40	4.45429		C2-GNP5-27C	Bacteroidota	Cytophagia	Cytophagales	Reichenbachiellaceae	Ekhidna sp.	species
																		24A

## Sheet: D1-CHI JP188
Table S1. Binning, quality assessment and taxonomic classification of the metagenome of Coleofasciculus sp. CHI [JP188]
Comp., completeness; Cont., contamination; MCL, mean contig length; CD, coding density; Ctgs., contigs; Cov, coverage.
				CheckM											Taxonomic classification (TYGS, GTDB, LPSN)
MAG	Binning	Bin		Marker Lineage	Comp.	Cont.	MCL	N50	CD	Ctgs.	Genome (bp)	GC	Cov.		MAG	Phylum	Class	Order	Family	Genus - Species	Novelty
D1-CHI-01	MetaBAT	bin.027		p__Cyanobacteria	98.37	0.22	38571.88	55811	0.82	205	7907235	0.46	1598.23		D1-CHI-01	Cyanobacteriota	Cyanophyceae	Oscillatoriales	Coleofasciculaceae	Coleofasciculus sp.	species
D1-CHI-02	Concoct	058		o__Cytophagales	98.81	1.15	114487.22	265728	0.93	37	4236027	0.41	913.713		D1-CHI-02	Bacteroidota	Cytophagia	Cytophagales	Reichenbachiellaceae	Ekhidna sp.	species
D1-CHI-03	Concoct	041		o__Rhizobiales	98.80	5.72	71531.0	176103	0.90	56	4005736	0.66	555.798		D1-CHI-03	Pseudomonadota	Alphaproteobacteria	Hyphomicrobiales	Phyllobacteriaceae	Roseitalea porphyridii	x
D1-CHI-04	Concoct	012		k__Bacteria	100.00	0.11	191883.19	359210	0.92	16	3070131	0.36	459.483		D1-CHI-04	Bacteroidota	Flavobacteriia	Flavobacteriales	Vicingaceae	x	genus
D1-CHI-05	Concoct	039		o__Cytophagales	97.56	1.90	321666.82	529804	0.94	11	3538335	0.37	366.183		D1-CHI-05	Bacteroidota	Cytophagia	Cytophagales	x	x	family
D1-CHI-06	MetaBAT	bin.040		o__Cytophagales	99.40	1.55	198801.0	274693	0.93	26	5168826	0.46	309.856		D1-CHI-06	Bacteroidota	Cytophagia	Cytophagales	Reichenbachiellaceae	Marinoscillum sp.	species
D1-CHI-07	Concoct	014		k__Bacteria	99.72	0.00	249885.43	405358	0.92	14	3498396	0.38	308.339		D1-CHI-07	Balneolota	Balneolia	Balneolales	Balneolaceae	Balneola sp.	species
D1-CHI-08	Concoct	029		c__Deltaproteobacteria	96.77	9.03	165806.69	405837	0.95	70	11606468	0.69	256.911		D1-CHI-08	Pseudomonadota	Deltaproteobacteria	x	x	x	order
D1-CHI-09	Concoct	048		c__Gammaproteobacteria	98.21	1.43	167002.12	552055	0.92	16	2672034	0.49	218.052		D1-CHI-09	Pseudomonadota	Gammaproteobacteria	x	x	x	order
D1-CHI-10	Concoct	067		c__Gammaproteobacteria	99.09	0.45	132992.16	246123	0.92	25	3324804	0.65	150.964		D1-CHI-10	Pseudomonadota	Gammaproteobacteria	Nevskiales	Algiphilaceae	Algiphilus acroporae	x
D1-CHI-11	Concoct	049		o__Rhodospirillales	99.50	0.50	261514.88	562468	0.91	16	4184238	0.58	145.945		D1-CHI-11	Pseudomonadota	Alphaproteobacteria	Rhodospirillales	x	x	family
D1-CHI-12	MetaBAT	bin.033		c__Alphaproteobacteria	99.68	0.08	272065.83	910982	0.92	12	3264790	0.61	142.026		D1-CHI-12	Pseudomonadota	Alphaproteobacteria	Caulobacterales	Hyphomonadaceae	Henriciella sp.	species
D1-CHI-13	Concoct	056		o__Rhodospirillales	100.00	0.25	322499.29	602838	0.89	14	4514990	0.53	110.832		D1-CHI-13	Pseudomonadota	Alphaproteobacteria	Rhodospirillales	Thalassospiraceae	Thalassospira sp.	species
D1-CHI-14	Concoct	002		c__Gammaproteobacteria	94.26	0.68	253824.8	485717	0.90	15	3807372	0.53	109.273		D1-CHI-14	Pseudomonadota	Gammaproteobacteria	xx	xx	x	genus
D1-CHI-15	Concoct	055		o__Cytophagales	98.81	1.85	72607.29	119197	0.92	86	6244227	0.43	104.084		D1-CHI-15	Bacteroidota	Cytophagia	Cytophagales	Cyclobacteriaceae	x	genus
D1-CHI-16	Concoct	046		c__Alphaproteobacteria	99.35	0.00	383013.57	460387	0.91	7	2681095	0.66	103.922		D1-CHI-16	Pseudomonadota	Alphaproteobacteria	x	x	x	order
D1-CHI-17	MetaBAT	bin.003		c__Alphaproteobacteria	91.23	0.22	15398.52	27724	0.90	213	3279885	0.64	79.9418		D1-CHI-17	Pseudomonadota	Alphaproteobacteria	Hyphomicrobiales	Parvibaculaceae	Parvibaculum sp.	species
D1-CHI-18	Concoct	022		k__Bacteria	97.70	0.00	411939.77	1631909	0.88	13	5355217	0.55	70.5532		D1-CHI-18	Planctomycetota	Planctomycetia	Pirellulales	Lacipirellulaceae	x	genus
D1-CHI-19	MetaBAT	bin.029		f__Rhodobacteraceae	95.72	1.81	116004.62	203572	0.91	37	4292171	0.66	63.0104		D1-CHI-19	Pseudomonadota	Alphaproteobacteria	Rhodobacterales	Roseobacteraceae	Marinovum algicola	x
D1-CHI-20	Concoct	016		o__Rhodospirillales	99.00	1.19	318552.0	979319	0.92	12	3822624	0.53	60.1541		D1-CHI-20	Pseudomonadota	Alphaproteobacteria	Rhodospirillales	Rhodospirillaceae	x	genus
D1-CHI-21	Concoct	017		c__Alphaproteobacteria	99.78	0.42	153789.13	216491	0.91	30	4613674	0.68	56.8187		D1-CHI-21	Pseudomonadota	Alphaproteobacteria	Rhodospirillales	Thalassobaculaceae	x	genus
D1-CHI-22	Concoct	054		o__Rhodospirillales	99.50	0.00	230010.76	338285	0.91	17	3910183	0.61	33.6758		D1-CHI-22	Pseudomonadota	Alphaproteobacteria	Rhodospirillales	x	x	family
D1-CHI-23	Concoct	023		s__algicola	99.34	0.42	304565.54	626511	0.92	13	3959352	0.40	29.8954		D1-CHI-23	Bacteroidota	Flavobacteriia	Flavobacteriales	Flavobacteriaceae	Muricauda sp.	species
D1-CHI-24	Concoct	009		k__Bacteria	100.00	3.33	320028.33	497723	0.87	24	7680680	0.50	29.8156		D1-CHI-24	Planctomycetota	Planctomycetia	Planctomycetales	Planctomycetaceae	Gimesia maris	x
D1-CHI-25	Concoct	065		o__Cytophagales	98.81	0.99	73756.4	181730	0.90	81	5974268	0.39	26.9487		D1-CHI-25	Bacteroidota	Cytophagia	Cytophagales	Cyclobacteriaceae	x	genus
D1-CHI-26	Concoct	003		c__Alphaproteobacteria	99.37	9.28	133985.24	362212	0.90	25	3349631	0.64	24.423		D1-CHI-26	Pseudomonadota	Alphaproteobacteria	Hyphomicrobiales	Parvibaculaceae	Parvibaculum sp.	species
D1-CHI-27	MetaBAT	bin.042_sub		o__Rhizobiales	88.97	0.82	140967.32	236031	0.90	25	3524183	0.62	23.5767		D1-CHI-27	Pseudomonadota	Alphaproteobacteria	Hyphomicrobiales	Devosiaceae	Devosia sp.	species
D1-CHI-28	Concoct	059		o__Rhizobiales	100.00	5.23	37468.15	605027	0.89	162	6069841	0.61	22.864		D1-CHI-28	Pseudomonadota	Alphaproteobacteria	Hyphomicrobiales	Rhizobiaceae	Hoeflea sp.	species
D1-CHI-29	MetaBAT	bin.024_sub		o__Rhodospirillales	94.00	1.99	27634.08	41586	0.90	238	6576911	0.70	14.5796		D1-CHI-29	Pseudomonadota	Alphaproteobacteria	Sneathiellales	Sneathiellaceae	x	genus
D1-CHI-30	Concoct	038		c__Gammaproteobacteria	91.64	5.19	4535.13	5850	0.91	1101	4993177	0.68	9.68462		D1-CHI-30	Pseudomonadota	Gammaproteobacteria	x	x	x	order
D1-CHI-31	Concoct	021		o__Cytophagales	80.69	2.86	2705.47	3168	0.92	1510	4085264	0.38	7.66573		D1-CHI-31	Bacteroidota	Cytophagia	Cytophagales	Fulvivirgaceae	Fulvivirga sp.	species
x	Concoct	005		o__Cytophagales	73.24	3.33	2042.42	2195	0.91	2335	4769049	0.46	7.04543		D1-CHI-31A	Bacteroidota	Cytophagia	Cytophagales	Flammeovirgaceae	Imperialibacter sp.	species

## Sheet: E1-EBD JP191
Table S1. Binning, quality assessment and taxonomic classification of the metagenome of Coleofasciculus sp. EBD [JP191]
Comp., completeness; Cont., contamination; MCL, mean contig length; CD, coding density; Ctgs., contigs; Cov, coverage.
				CheckM											Taxonomic classification (TYGS, GTDB, LPSN)
MAG	Binning	Bin		Marker Lineage	Comp.	Cont.	MCL	N50	CD	Ctgs.	Genome (bp)	GC	Cov.		MAG	Phylum	Class	Order	Family	Genus - Species	Novelty
E1-EBD-01	Concoct	017		k__Bacteria	100.00	0.00	322003.27	669326	0.92	11	3542036	0.42	1399.37		E1-EBD-01	Balneolota	Balneolia	Balneolales	Balneolaceae	Gracilimonas sp.	species
E1-EBD-02	Concoct	005		p__Cyanobacteria	98.37	0.89	32991.42	51853	0.81	272	8973666	0.46	1272.14		E1-EBD-02	Cyanobacteriota	Cyanophyceae	Oscillatoriales	Coleofasciculaceae	Coleofasciculus sp.	species
x	Concoct	018		f__Rhodobacteraceae	92.94	12.93	68244.36	118112	0.91	84	5732526	0.65	926.41		E1-EBD-02A	Pseudomonadota	Alphaproteobacteria	Rhodobacterales	Roseobacteraceae	Marinovum algicola	x
E1-EBD-03	Concoct	006		o__Cytophagales	100.00	0.40	170701.53	301445	0.92	30	5121046	0.38	565.311		E1-EBD-03	Bacteroidota	Cytophagia	Cytophagales	Fulvivirgaceae	Fulvivirga sp.	species
E1-EBD-04	Concoct	059		c__Deltaproteobacteria	95.81	5.45	74705.14	128091	0.92	148	11056361	0.72	499.023		E1-EBD-04	Pseudomonadota	Deltaproteobacteria	Myxococcales	Sandaracinaceae	x	genus
E1-EBD-05	Concoct	060		o__Rhizobiales	95.70	1.16	105009.9	260580	0.91	39	4095386	0.66	346.544		E1-EBD-05	Pseudomonadota	Alphaproteobacteria	Hyphomicrobiales	Phyllobacteriaceae	Roseitalea porphyridii	x
E1-EBD-06	Concoct	057		o__Rhizobiales	98.96	7.65	182256.73	234600	0.90	26	4738675	0.65	273.432		E1-EBD-06	Pseudomonadota	Alphaproteobacteria	Hyphomicrobiales	Phyllobacteriaceae	Nitratireductor sp.	species
E1-EBD-07	MetaBAT	bin.018		c__Gammaproteobacteria	94.44	2.64	165834.14	259485	0.93	28	4643356	0.68	224.05		E1-EBD-07	Pseudomonadota	Gammaproteobacteria	Pseudomonadales	x	x	family
E1-EBD-08	Concoct	009		c__Gammaproteobacteria	99.18	0.45	226525.07	468434	0.92	15	3397876	0.65	184.568		E1-EBD-08	Pseudomonadota	Gammaproteobacteria	Nevskiales	Algiphilaceae	Algiphilus acroporae	x
E1-EBD-09	Concoct	019		c__Alphaproteobacteria	91.30	0.22	159493.68	264718	0.91	25	3987342	0.68	160.556		E1-EBD-09	Pseudomonadota	Alphaproteobacteria	Rhodospirillales	Thalassobaculaceae	x	genus
E1-EBD-10	Concoct	033		c__Alphaproteobacteria	95.13	0.43	243540.69	438927	0.90	16	3896651	0.68	93.2364		E1-EBD-10	Pseudomonadota	Alphaproteobacteria	Rhodospirillales	Kiloniellaceae	Marivibrio sp.	species
E1-EBD-11	Concoct	029		o__Rhizobiales	99.61	0.10	147448.15	294779	0.89	27	3981100	0.62	92.4834		E1-EBD-11	Pseudomonadota	Alphaproteobacteria	Hyphomicrobiales	Rhizobiaceae	Hoeflea sp.	species
E1-EBD-12	Concoct	021		c__Alphaproteobacteria	100.0	1.30	155406.79	324228	0.90	24	3729763	0.64	86.8415		E1-EBD-12	Pseudomonadota	Alphaproteobacteria	Hyphomicrobiales	Parvibaculaceae	Parvibaculum sp.	species
E1-EBD-13	Concoct	034_sub		o__Cytophagales	99.11	9.58	70331.25	123314	0.92	96	6751800	0.43	70.8493		E1-EBD-13	Bacteroidota	Cytophagia	Cytophagales	Cyclobacteriaceae	x	genus
E1-EBD-14	MetaBAT	bin.043		o__Cytophagales	91.37	1.79	94313.08	149124	0.91	65	6130350	0.42	59.933		E1-EBD-14	Bacteroidota	Cytophagia	Cytophagales	Reichenbachiellaceae	Marinoscillum sp.	species
x	MetaBAT	bin.011_sub		f__Rhodobacteraceae	78.84	2.64	65664.0	97223	0.90	59	3874176	0.66	55.1427		E1-EBD-14A	Pseudomonadota	Alphaproteobacteria	Rhodobacterales	Roseobacteraceae	Roseovarius sp.	species
E1-EBD-15	Concoct	038		c__Gammaproteobacteria	98.21	2.31	336928.38	554805	0.92	8	2695427	0.49	50.3651		E1-EBD-15	Pseudomonadota	Gammaproteobacteria	x	x	x	order
E1-EBD-16	MetaBAT	bin.033		c__Alphaproteobacteria	95.87	3.30	178696.53	353740	0.90	19	3395234	0.67	47.9178		E1-EBD-16	Pseudomonadota	Alphaproteobacteria	Caulobacterales	Maricaulaceae	Oceanicaulis sp.	species
E1-EBD-17	Concoct	004		c__Alphaproteobacteria	100.00	0.43	533246.62	961744	0.92	8	4265973	0.60	39.8695		E1-EBD-17	Pseudomonadota	Alphaproteobacteria	x	x	x	order
E1-EBD-18	Concoct	014		c__Alphaproteobacteria	99.35	9.13	217895.46	542473	0.92	28	6101073	0.66	39.5046		E1-EBD-18	Pseudomonadota	Alphaproteobacteria	Rhodospirillales	Thalassobaculaceae	Thalassobaculum sp.	species
E1-EBD-19	Concoct	007		o__Cytophagales	100.00	1.79	161075.24	407647	0.91	41	6604085	0.47	36.9245		E1-EBD-19	Bacteroidota	Cytophagia	Cytophagales	Flammeovirgaceae	Imperialibacter sp.	species
E1-EBD-20	MetaBAT	bin.039		o__Sphingomonadales	98.11	1.02	203021.73	348591	0.91	15	3045326	0.66	35.8467		E1-EBD-20	Pseudomonadota	Alphaproteobacteria	Sphingomonadales	Erythrobacteraceae	Erythrobacter sp.	species
E1-EBD-21	Concoct	046		k__Bacteria	99.15	4.27	97534.78	158301	0.93	51	4974274	0.69	26.8479		E1-EBD-21	Actinomycetota	Acidimicrobiia	Acidimicrobiales	Ilumatobacteraceae	Ilumatobacter fluminis	x
E1-EBD-22	Concoct	016		c__Alphaproteobacteria	96.52	0.00	247235.5	474104	0.91	10	2472355	0.64	24.6296		E1-EBD-22	Pseudomonadota	Alphaproteobacteria	x	x	x	order
E1-EBD-23	MetaBAT	bin.049		o__Rhizobiales	95.49	0.00	124158.7	199117	0.90	30	3724761	0.61	22.1935		E1-EBD-23	Pseudomonadota	Alphaproteobacteria	Hyphomicrobiales	Devosiaceae	Pelagibacterium sp.	species
x	Concoct	027_sub		k__Bacteria	100.00	12.38	62384.89	102007	0.90	55	3431169	0.66	21.3866		E1-EBD-23A	Pseudomonadota	Alphaproteobacteria	Caulobacterales	Maricaulaceae	Oceanicaulis sp.	species
E1-EBD-24	MetaBAT	bin.019		o__Actinomycetales	98.43	0.00	89948.07	139626	0.92	28	2518546	0.70	21.2959		E1-EBD-24	Actinomycetota	Actinomycetes	Micrococcales	Microbacteriaceae	Marinisubtilis pacificus	x
E1-EBD-25	Concoct	049		c__Gammaproteobacteria	95.37	1.73	83440.91	114329	0.88	45	3754841	0.52	16.6293		E1-EBD-25	Proteobacteria	Gammaproteobacteria	xx	xx	x	genus
E1-EBD-26	MetaBAT	bin.015		s__algicola	98.68	1.53	15295.62	24956	0.88	366	5598198	0.40	16.1559		E1-EBD-26	Bacteroidota	Flavobacteriia	Flavobacteriales	Flavobacteriaceae	Arenibacter algicola	x
E1-EBD-27	Concoct	061		o__Rhodospirillales	98.81	0.25	34787.27	51669	0.89	131	4557133	0.53	14.43		E1-EBD-27	Pseudomonadota	Alphaproteobacteria	Rhodospirillales	Thalassospiraceae	Thalassospira sp.	species
E1-EBD-28	MetaBAT	bin.028		o__Rhizobiales	93.65	1.05	26287.66	44035	0.89	236	6203887	0.59	14.1183		E1-EBD-28	Pseudomonadota	Alphaproteobacteria	Hyphomicrobiales	Stappiaceae	Roseibium aggregatum	x
E1-EBD-29	MetaBAT	bin.032		f__Rhodobacteraceae	89.01	5.88	5666.92	7317	0.91	645	3655165	0.64	9.86947		E1-EBD-29	Pseudomonadota	Alphaproteobacteria	Rhodobacterales	Roseobacteraceae	Roseicyclus sp.	species
E1-EBD-30	MetaBAT	bin.022_sub		c__Alphaproteobacteria	87.27	0.45	4559.65	5388	0.92	500	2279825	0.67	9.29999		E1-EBD-30	Pseudomonadota	Alphaproteobacteria	x	x	x	order
x	Concoct	015		o__Cytophagales	61.97	1.34	1819.91	1883	0.92	1396	2540592	0.43	6.00374		E1-EBD-30A	Bacteroidota	Cytophagia	Cytophagales	Cyclobacteriaceae	x	genus

## Sheet: E2-BRE JP247
Table S1. Binning, quality assessment and taxonomic classification of the metagenome of Coleofasciculus sp. BRE [JP247]
Comp., completeness; Cont., contamination; MCL, mean contig length; CD, coding density; Ctgs., contigs; Cov, coverage.
				CheckM											Taxonomic classification (TYGS, GTDB, LPSN)
MAG	Binning	Bin		Marker Lineage	Comp.	Cont.	MCL	N50	CD	Ctgs.	Genome (bp)	GC	Cov.		MAG	Phylum	Class	Order	Family	Genus - Species	Novelty
E2-BRE-01	MetaBAT	bin.17		p__Cyanobacteria	98.15	0.22	30657.89	46910	0.82	263	8063025	0.46	504.237		E2-BRE-01	Cyanobacteriota	Cyanophyceae	Oscillatoriales	Coleofasciculaceae	Coleofasciculus sp.	species
x	MaxBin	maxbin.004_sub		k__Bacteria	06.51	0.56	1414.7	3282	0.74	54	76394	0.45	152.032		E2-BRE-01A	Balneolota	Balneolia	Balneolales	Balneolaceae	Balneola sp.	species
E2-BRE-02	Concoct	2		o__Cytophagales	97.56	1.90	296483.08	529790	0.94	12	3557797	0.37	150.104		E2-BRE-02	Bacteroidota	Cytophagia	Cytophagales	x	x	family
E2-BRE-03	MetaBAT	bin.1		o__Rhizobiales	96.86	2.13	104083.8	156958	0.91	35	3642933	0.67	131.572		E2-BRE-03	Pseudomonadota	Alphaproteobacteria	Hyphomicrobiales	Phyllobacteriaceae	Roseitalea porphyridii	x
E2-BRE-04	Concoct	25_sub		o__Cytophagales	97.92	1.09	147186.88	307468	0.93	24	3532485	0.44	103.753		E2-BRE-04	Bacteroidota	Cytophagia	Cytophagales	Reichenbachiellaceae	Ekhidna sp.	species
E2-BRE-05	Concoct	5		c__Alphaproteobacteria	98.91	2.61	84438.11	130311	0.91	74	6248420	0.70	64.4199		E2-BRE-05	Pseudomonadota	Alphaproteobacteria	Rhodospirillales	Thalassobaculaceae	Thalassobaculum sp.	species
E2-BRE-06	MaxBin	maxbin.006		o__Rhodospirillales	99.50	0.00	211158.47	1085660	0.91	19	4012011	0.61	59.112		E2-BRE-06	Pseudomonadota	Alphaproteobacteria	Rhodospirillales	x	x	family
E2-BRE-07	MaxBin	maxbin.007		c__Alphaproteobacteria	90.22	3.26	11734.46	28585	0.89	314	3684622	0.64	57.1713		E2-BRE-07	Pseudomonadota	Alphaproteobacteria	Hyphomicrobiales	Parvibaculaceae	Parvibaculum sp.	species
E2-BRE-08	Concoct	39		o__Cytophagales	98.81	2.18	77118.67	181730	0.90	78	6015256	0.39	50.3064		E2-BRE-08	Bacteroidota	Cytophagia	Cytophagales	Cyclobacteriaceae	x	genus
E2-BRE-09	MaxBin	maxbin.010_sub		c__Alphaproteobacteria	100.00	8.04	44796.75	877974	0.91	91	4076504	0.62	47.819		E2-BRE-09	Pseudomonadota	Alphaproteobacteria	Hyphomicrobiales	Parvibaculaceae	x	genus
E2-BRE-10	Concoct	8		c__Gammaproteobacteria	99.18	0.45	115282.86	314584	0.92	29	3343203	0.65	33.7296		E2-BRE-10	Pseudomonadota	Gammaproteobacteria	Nevskiales	Algiphilaceae	Algiphilus acroporae	x
E2-BRE-11	MaxBin	maxbin.013		o__Rhodospirillales	100.00	0.25	158709.28	578881	0.89	29	4602569	0.53	33.5075		E2-BRE-11	Pseudomonadota	Alphaproteobacteria	Rhodospirillales	Thalassospiraceae	Thalassospira sp.	species
E2-BRE-12	MetaBAT	bin.9		f__Rhodobacteraceae	99.08	2.14	128526.52	219237	0.91	42	5398114	0.65	24.0965		E2-BRE-12	Pseudomonadota	Alphaproteobacteria	Rhodobacterales	Roseobacteraceae	Roseovarius indicus	x
E2-BRE-13	Concoct	14_sub		c__Deltaproteobacteria	96.13	9.68	81660.79	135383	0.95	146	11922476	0.69	21.5943		E2-BRE-13	Pseudomonadota	Deltaproteobacteria	x	x	x	order
E2-BRE-14	MaxBin	maxbin.016_sub		o__Rhodospirillales	99.00	1.44	61371.14	659988	0.91	66	4050495	0.53	20.7695		E2-BRE-14	Pseudomonadota	Alphaproteobacteria	Rhodospirillales	Rhodospirillaceae	x	genus
E2-BRE-15	MetaBAT	bin.5		o__Cytophagales	98.81	1.85	134065.35	231808	0.92	48	6435137	0.43	16.1949		E2-BRE-15	Bacteroidota	Cytophagia	Cytophagales	Cyclobacteriaceae	x	genus
E2-BRE-16	Concoct	37		o__Cytophagales	100.00	0.60	131195.26	243571	0.92	38	4985420	0.38	13.5841		E2-BRE-16	Bacteroidota	Cytophagia	Cytophagales	Fulvivirgaceae	Fulvivirga sp.	species
E2-BRE-17	Concoct	35		o__Cytophagales	100.00	1.19	105044.76	203650	0.91	63	6617820	0.47	12.5139		E2-BRE-17	Bacteroidota	Cytophagia	Cytophagales	Flammeovirgaceae	Imperialibacter sp.	species
E2-BRE-18	MetaBAT	bin.31		o__Rickettsiales	98.10	0.39	53600.31	85752	0.94	26	1393608	0.35	11.734		E2-BRE-18	Pseudomonadota	Alphaproteobacteria	Rickettsiales	x	x	family
E2-BRE-19	Concoct	45		c__Alphaproteobacteria	99.35	0.65	50745.38	94278	0.92	52	2638760	0.66	11.0998		E2-BRE-19	Pseudomonadota	Alphaproteobacteria	x	x	x	order
E2-BRE-20	Concoct	0		k__Bacteria	99.73	0.81	29073.41	49532	0.94	111	3227148	0.48	8.97291		E2-BRE-20	Bacteroidota	Flavobacteriia	Flavobacteriales	Cryomorphaceae	x	genus
E2-BRE-21	Concoct	20		o__Rhizobiales	93.93	3.64	7951.28	10802	0.90	585	4651498	0.65	7.45463		E2-BRE-21	Pseudomonadota	Alphaproteobacteria	Hyphomicrobiales	Phyllobacteriaceae	Nitratireductor sp.	species
x	Concoct	44		o__Cytophagales	79.47	2.34	2553.58	2970	0.94	1147	2928951	0.44	5.14085		E2-BRE-21A	Bacteroidota	Flavobacteriia	Flavobacteriales	Cyclobacteriaceae	x	genus
x	Concoct	47		p__Actinobacteria	70.47	1.38	2227.47	2403	0.93	780	1737428	0.73	5.123		E2-BRE-21B	Actinomycetota	Thermoleophilia	Miltoncostaeales	Miltoncostaeaceae	x	genus
x	MaxBin	maxbin.025_sub		o__Rhodospirillales	74.69	13.44	1307.63	1662	0.92	3089	4039260	0.69	4.56065		E2-BRE-21C	Pseudomonadota	Alphaproteobacteria	x	x	x	order
x	MaxBin	maxbin.026_sub		k__Bacteria	63.45	2.16	1142.52	1317	0.92	1523	1740063	0.35	4.14692		E2-BRE-21D	Kapaibacteria	Kapaibacteria	Kapaibacteria	x	x	family
	MaxBin

## Sheet: F1-TOW JP245
Table S1. Binning, quality assessment and taxonomic classification of the metagenome of Coleofasciculus chthonoplastes TOW [JP245]
Comp., completeness; Cont., contamination; MCL, mean contig length; CD, coding density; Ctgs., contigs; Cov, coverage.
				CheckM											Taxonomic classification (TYGS, GTDB, LPSN)
MAG	Binning	Bin		Marker Lineage	Comp.	Cont.	MCL	N50	CD	Ctgs.	Genome (bp)	GC	Cov.		MAG	Phylum	Class	Order	Family	Genus - Species	Novelty
F1-TOW-01	MaxBin	maxbin.001		k__Bacteria	98.86	0.00	130963.41	259175	0.90	29	3797939	0.67	1233.74		F1-TOW-01	Planctomycetota	Phycisphaerae	Phycisphaerales	x	x	family
F1-TOW-02	MaxBin	maxbin.002		o__Rhizobiales	81.60	7.30	28657.1	95861	0.90	126	3610795	0.66	223.295		F1-TOW-02	Pseudomonadota	Alphaproteobacteria	Hyphomicrobiales	Phyllobacteriaceae	Roseitalea porpyhridii	x
F1-TOW-03	MetaBAT	bin.6		p__Cyanobacteria	98.59	0.00	34452.85	51670	0.82	221	7614079	0.45	105.448		F1-TOW-03	Cyanobacteriota	Cyanophyceae	Oscillatoriales	Coleofasciculaceae	Coleofasciculus chthonoplastes	x
F1-TOW-04	Concoct	17		c__Alphaproteobacteria	99.78	1.30	114469.36	202163	0.90	33	3777489	0.64	89.0946		F1-TOW-04	Pseudomonadota	Alphaproteobacteria	Hyphomicrobiales	Parvibaculaceae	Parvibaculum sp.	species
F1-TOW-05	MaxBin	maxbin.005		c__Gammaproteobacteria	96.92	0.77	21279.67	232200	0.91	153	3255789	0.65	70.7394		F1-TOW-05	Pseudomonadota	Gammaproteobacteria	Nevskiales	Algiphilaceae	Algiphilus acroporae	x
F1-TOW-06	MetaBAT	bin.21		o__Rhizobiales	100.00	1.24	118296.85	211851	0.90	34	4022093	0.61	40.4385		F1-TOW-06	Pseudomonadota	Alphaproteobacteria	Hyphomicrobiales	Devosiaceae	Devosia marina	x
F1-TOW-07	MaxBin	maxbin.007		s__algicola	99.34	2.09	87342.57	192050	0.91	49	4279786	0.43	29.97		F1-TOW-07	Bacteroidota	Flavobacteriia	Flavobacteriales	Flavobacteriaceae	Muricauda sp.	species
F1-TOW-08	Concoct	26_sub		c__Alphaproteobacteria	99.35	0.22	134824.44	203178	0.91	34	4584031	0.68	29.8052		F1-TOW-08	Pseudomonadota	Alphaproteobacteria	Rhodospirillales	Thalassobaculaceae	x	genus
F1-TOW-09	MaxBin	maxbin.009		k__Bacteria	96.64	2.52	131953.91	251187	0.86	23	3034940	0.48	24.9997		F1-TOW-09	Pseudomonadota	Deltaproteobacteria	x	x	x	order
F1-TOW-10	MetaBAT	bin.4		o__Cytophagales	85.31	2.24	8282.92	12222	0.94	359	2973570	0.44	21.5929		F1-TOW-10	Bacteroidota	Cytophagia	Cytophagales	Cyclobacteriaceae	x	genus
F1-TOW-11	MaxBin	maxbin.010		c__Gammaproteobacteria	94.26	0.68	58106.01	270039	0.89	67	3893103	0.53	20.8841		F1-TOW-11	Pseudomonadota	Gammaproteobacteria	xx	xx	x	genus
F1-TOW-12	Concoct	3_sub		f__Rhodobacteraceae	95.48	2.08	58389.54	100034	0.90	76	4437605	0.66	18.6685		F1-TOW-12	Pseudomonadota	Alphaproteobacteria	Rhodobacterales	Roseobacteraceae	Roseovarius sp.	species
F1-TOW-13	Concoct	45_sub		c__Alphaproteobacteria	95.65	2.17	70048.65	118943	0.92	81	5673941	0.68	18.2168		F1-TOW-13	Pseudomonadota	Alphaproteobacteria	x	x	x	order
F1-TOW-14	MetaBAT	bin.17		f__Rhodobacteraceae	96.20	2.59	69239.65	99322	0.91	66	4569817	0.66	15.2425		F1-TOW-14	Pseudomonadota	Alphaproteobacteria	Rhodobacterales	Roseobacteraceae	Marinovum algicola	x
x	MetaBAT	bin.26		c__Alphaproteobacteria	77.76	0.16	316337.0	551555	0.91	9	2847033	0.63	15.2369		F1-TOW-14A	Pseudomonadota	Alphaproteobacteria	Caulobacterales	Hyphomonadaceae	Hyphomonas sp.	species
F1-TOW-15	Concoct	9		c__Deltaproteobacteria	92.74	6.10	17461.97	24985	0.92	617	10774038	0.72	10.3975		F1-TOW-15	Pseudomonadota	Deltaproteobacteria	Myxococcales	Sandaracinaceae	x	genus
F1-TOW-16	MetaBAT	bin.20		c__Gammaproteobacteria	98.73	0.46	22423.41	34879	0.91	198	4439836	0.57	9.55799		F1-TOW-16	Pseudomonadota	Gammaproteobacteria	Alteromonadales	Alteromonadaceae	Marinobacter salarius	x
x	Concoct	41_sub		c__Gammaproteobacteria	06.81	0.14	12175.25	16071	0.87	61	742690	0.58	7.77033		F1-TOW-16A	Pseudomonadota	Gammaproteobacteria	Cellvibrionales	Halieaceae	Haliea sp.	species
F1-TOW-17	Concoct	21_sub		o__Rhizobiales	80.93	1.81	4655.44	5404	0.90	698	3249498	0.66	6.12949		F1-TOW-17	Pseudomonadota	Alphaproteobacteria	Hyphomicrobiales	Phyllobacteriaceae	Nitratireductor sp.	species
x	MetaBAT	bin.29		c__Alphaproteobacteria	75.38	1.96	3829.36	4456	0.89	969	3710652	0.67	5.95399		F1-TOW-17A	Pseudomonadota	Alphaproteobacteria	Rhodospirillales	Kiloniellaceae	x	genus
F1-TOW-18	Concoct	40_sub		c__Gammaproteobacteria	83.55	1.86	3134.57	3700	0.91	1138	3567146	0.62	5.52101		F1-TOW-18	Pseudomonadota	Gammaproteobacteria	Oceanospirillales	Alcanivoracaceae	Alcanivorax xenomutans	x
x	Concoct	35		k__Bacteria	46.70	0.00	2778.71	3203	0.90	605	1681118	0.70	5.02166		F1-TOW-18A	Gemmatimonadota	Longimicrobiia	Longimicrobiales	x	x	family
x	Concoct	15_sub		c__Gammaproteobacteria	69.01	3.17	2425.95	2773	0.93	1197	2903863	0.59	4.86418		F1-TOW-18B	Pseudomonadota	Gammaproteobacteria	Chromatiales	Woseiaceae	x	genus
x	Concoct	22_sub		o__Rhodospirillales	50.72	1.49	1936.73	2038	0.90	950	1839891	0.65	4.46325		F1-TOW-18C	Pseudomonadota	Alphaproteobacteria	Rhodospirillales	x	x	family
x	Concoct	47		s__algicola	57.21	2.36	1690.15	1732	0.88	1493	2523394	0.40	4.1207		F1-TOW-18D	Bacteroidota	Flavobacteriia	Flavobacteriales	Flavobacteriaceae	Arenibacter sp.	species
x	MaxBin	maxbin.025_sub		c__Gammaproteobacteria	65.04	12.04	1075.97	1172	0.87	3310	3561475	0.51	4.07919		F1-TOW-18E	Pseudomonadota	Gammaproteobacteria	Pseudomonadales	x	x	family
	MaxBin

## Sheet: F2-STO JP244
Table S1. Binning, quality assessment and taxonomic classification of the metagenome of Coleofasciculus chthonoplastes STO [JP244]
Comp., completeness; Cont., contamination; MCL, mean contig length; CD, coding density; Ctgs., contigs; Cov, coverage.
				CheckM											Taxonomic classification (TYGS, GTDB, LPSN)
MAG	Binning	Bin		Marker Lineage	Comp.	Cont.	MCL	N50	CD	Ctgs.	Genome (bp)	GC	Cov.		MAG	Phylum	Class	Order	Family	Genus - Species	Novelty
F2-STO-01	MaxBin	maxbin.001		k__Bacteria	97.73	4.55	577398.5	681812	0.92	6	3464391	0.68	1073		F2-STO-01	Planctomycetota	Phycisphaerae	Phycisphaerales	x	x	family
F2-STO-02	Concoct	4		k__Bacteria	99.72	0.00	164880.1	343353	0.92	21	3462482	0.38	273.478		F2-STO-02	Balneolota	Balneolia	Balneolales	Balneolaceae	Balneola sp.	species
F2-STO-03	MetaBAT	bin.12		p__Cyanobacteria	99.26	0.00	35272.27	59884	0.82	219	7724628	0.45	63.1053		F2-STO-03	Cyanobacteriota	Cyanophyceae	Oscillatoriales	Coleofasciculaceae	Coleofasciculus chthonoplastes	x
F2-STO-04	Concoct	7		o__Rhizobiales	100.00	0.32	146053.59	433285	0.88	49	7156626	0.56	37.4313		F2-STO-04	Pseudomonadota	Alphaproteobacteria	Hyphomicrobiales	Stappiaceae	Roseibium album	x
F2-STO-05	MaxBin	maxbin.007		k__Bacteria	96.59	0.00	326853.78	718954	0.91	9	2941684	0.56	32.2873		F2-STO-05	Planctomycetota	Phycisphaerae	Phycisphaerales	x	x	family
F2-STO-06	Concoct	13		c__Gammaproteobacteria	100.00	2.50	124267.5	191939	0.92	36	4473630	0.62	29.1872		F2-STO-06	Pseudomonadota	Gammaproteobacteria	Cellvibrionales	Halieaceae	Haliea sp.	species
F2-STO-07	MaxBin	maxbin.010_sub		c__Gammaproteobacteria	100.00	0.50	32573.67	79461	0.90	150	4886050	0.57	22.3601		F2-STO-07	Pseudomonadota	Gammaproteobacteria	Alteromonadales	Alteromonadaceae	Marinobacter salarius	x
F2-STO-08	MaxBin	maxbin.011		f__Rhodobacteraceae	99.34	0.68	64257.86	111554	0.91	70	4498050	0.66	21.2963		F2-STO-08	Pseudomonadota	Alphaproteobacteria	Rhodobacterales	Roseobacteraceae	Marinovum algicola	x
F2-STO-09	Concoct	8		c__Gammaproteobacteria	91.76	0.11	48374.83	71355	0.92	60	2902490	0.66	13.6816		F2-STO-09	Pseudomonadota	Gammaproteobacteria	Nevskiales	Salinisphaeraceae	x	genus
F2-STO-10	Concoct	37		o__Rhodospirillales	100.00	0.75	71577.25	116133	0.89	64	4580944	0.53	12.811		F2-STO-10	Pseudomonadota	Alphaproteobacteria	Rhodospirillales	Thalassospiraceae	Thalassospira sp.	species
F2-STO-11	Concoct	38_sub		c__Alphaproteobacteria	98.04	0.00	31371.13	51527	0.92	82	2572433	0.66	11.0638		F2-STO-11	Pseudomonadota	Alphaproteobacteria	x	x	x	order
x	Concoct	35_sub		o__Cytophagales	02.91	0.00	3865.78	4548	0.89	36	139168	0.42	10.6889		F2-STO-11A	Bacteroidota	Cytophagia	Cytophagales	Reichenbachiellaceae	Marinoscillum sp.	species
F2-STO-12	MetaBAT	bin.5		o__Cytophagales	94.55	3.10	9346.79	14132	0.94	358	3346151	0.37	9.75839		F2-STO-12	Bacteroidota	Cytophagia	Cytophagales	x	x	family
x	MaxBin	maxbin.015_sub		c__Alphaproteobacteria	48.26	1.30	8682.87	18253	0.90	183	1588965	0.64	9.41698		F2-STO-12A	Pseudomonadota	Alphaproteobacteria	x	x	x	order
F2-STO-13	MetaBAT	bin.17		o__Cytophagales	90.58	4.48	4975.53	6336	0.92	939	4672024	0.38	7.84115		F2-STO-13	Bacteroidota	Cytophagia	Cytophagales	Fulvivirgaceae	Fulvivirga sp.	species
x	Concoct	29_sub		o__Rhizobiales	72.43	10.72	2112.64	2291	0.89	1709	3610504	0.61	5.44927		F2-STO-13A	Pseudomonadota	Alphaproteobacteria	Hyphomicrobiales	Phyllobacteriaceae	Nitratireductor sp.	species
x	MaxBin	maxbin.025_sub		c__Gammaproteobacteria	56.60	5.73	1516.12	1995	0.88	1361	2063439	0.49	5.41782		F2-STO-13B	Pseudomonadota	Gammaproteobacteria	Pseudomonadales	x	x	family
x	Concoct	44		k__Bacteria	56.18	1.71	1814.13	1907	0.93	1583	2871760	0.68	5.204		F2-STO-13C	Actinomycetota	Acidimicrobiia	Acidimicrobiales	Ilumatobacteraceae	Ilumatobacter fluminis	x
x	Concoct	33		o__Rhodospirillales	53.23	0.24	1659.95	1711	0.92	1188	1972015	0.59	4.70154		F2-STO-13D	Pseudomonadota	Alphaproteobacteria	Rhodospirillales	x	x	family

## Sheet: F3-SA18 JP248
Table S1. Binning, quality assessment and taxonomic classification of the metagenome of Coleofasciculus chthonoplastes SA18 [JP248]
Comp., completeness; Cont., contamination; MCL, mean contig length; CD, coding density; Ctgs., contigs; Cov, coverage.
				CheckM											Taxonomic classification (TYGS, GTDB, LPSN)
MAG	Binning	Bin		Marker Lineage	Comp.	Cont.	MCL	N50	CD	Ctgs.	Genome (bp)	GC	Cov.		MAG	Phylum	Class	Order	Family	Genus - Species	Novelty
F3-SA18-01	MetaBAT	bin.18		p__Cyanobacteria	98.36	0.00	32179.47	52982	0.82	227	7304740	0.45	481.881		F3-SA18-01	Cyanobacteriota	Cyanophyceae	Oscillatoriales	Coleofasciculaceae	Coleofasciculus chthonoplastes	x
F3-SA18-02	Concoct	46		o__Cytophagales	97.92	1.59	165545.76	328233	0.93	29	4800827	0.41	160.832		F3-SA18-02	Bacteroidota	Cytophagia	Cytophagales	Cyclobacteriaceae	x	genus
F3-SA18-03	MaxBin	maxbin.003		k__Bacteria	100.00	0.54	41977.84	611806	0.92	93	3903939	0.43	138.467		F3-SA18-03	Bacteroidota	Flavobacteriia	Flavobacteriales	Schleiferiaceae	Owenweeksia sp.	species
F3-SA18-04	Concoct	37		k__Bacteria	99.72	0.00	106520.47	553820	0.92	34	3621696	0.36	96.442		F3-SA18-04	Balneolota	Balneolia	Balneolales	Balneolaceae	x	genus
F3-SA18-05	MaxBin	maxbin.005_sub		k__Bacteria	99.72	1.19	17258.98	55543	0.92	202	3486314	0.38	42.8946		F3-SA18-05	Balneolota	Balneolia	Balneolales	Balneolaceae	Balneola sp.	species
F3-SA18-06	MaxBin	maxbin.006		o__Cytophagales	100.00	1.49	92052.55	336357	0.91	74	6811889	0.47	34.8478		F3-SA18-06	Bacteroidota	Cytophagia	Cytophagales	Flammeovirgaceae	Imperialibacter sp.	species
F3-SA18-07	MetaBAT	bin.23		f__Rhodobacteraceae	99.34	0.62	40307.41	71328	0.91	122	4917504	0.65	26.7787		F3-SA18-07	Pseudomonadota	Alphaproteobacteria	Rhodobacterales	Roseobacteraceae	Marinovum algicola	x
F3-SA18-08	MaxBin	maxbin.009		c__Gammaproteobacteria	94.26	0.68	79708.4	221940	0.89	48	3826003	0.53	25.6312		F3-SA18-08	Pseudomonadota	Gammaproteobacteria	xx	xx	x	genus
F3-SA18-09	MetaBAT	bin.28		o__Rhizobiales	98.80	0.02	198721.05	450024	0.91	19	3775700	0.57	25.5863		F3-SA18-09	Pseudomonadota	Alphaproteobacteria	Rhizobiales	x	x	family
F3-SA18-10	MaxBin	maxbin.010		o__Cytophagales	98.51	1.59	69751.75	150923	0.90	100	6975175	0.43	20.847		F3-SA18-10	Bacteroidota	Cytophagia	Cytophagales	Cyclobacteriaceae	x	genus
F3-SA18-11	Concoct	27		k__Bacteria	96.59	0.00	79112.66	159647	0.91	41	3243619	0.62	15.2286		F3-SA18-11	Planctomycetota	Phycisphaerae	Phycisphaerales	Phycisphaeraceae	x	genus
F3-SA18-12	MetaBAT	bin.2		o__Rhizobiales	99.66	0.32	135879.82	265361	0.89	51	6929871	0.56	13.5207		F3-SA18-12	Pseudomonadota	Alphaproteobacteria	Hyphomicrobiales	Stappiaceae	Roseibium album	x
F3-SA18-13	MetaBAT	bin.26		c__Alphaproteobacteria	99.13	1.74	45898.28	82564	0.91	133	6104471	0.70	12.4093		F3-SA18-13	Pseudomonadota	Alphaproteobacteria	Rhodospirillales	Thalassobaculaceae	Thalassobaculum sp.	species
F3-SA18-14	Concoct	59		o__Rhodospirillales	99.00	1.19	102167.61	246922	0.92	38	3882369	0.53	12.1181		F3-SA18-14	Pseudomonadota	Alphaproteobacteria	Rhodospirillales	Rhodospirillaceae	x	genus
F3-SA18-15	Concoct	3_sub		o__Cytophagales	98.51	1.19	38722.71	63915	0.91	161	6234357	0.44	10.5703		F3-SA18-15	Bacteroidota	Cytophagia	Cytophagales	Cyclobacteriaceae	x	genus
F3-SA18-16	MetaBAT	bin.14		k__Bacteria	99.72	0.84	33273.13	52252	0.93	116	3859683	0.39	9.6351		F3-SA18-16	Balneolota	Balneolia	Balneolales	Balneolaceae	x	genus
F3-SA18-17	MetaBAT	bin.21		f__Rhodobacteraceae	98.04	0.86	19278.71	31696	0.91	215	4144922	0.66	9.11771		F3-SA18-17	Pseudomonadota	Alphaproteobacteria	Rhodobacterales	Roseobacteraceae	Roseovarius sp.	species
F3-SA18-18	Concoct	40_sub		c__Alphaproteobacteria	97.46	0.87	23954.02	42178	0.90	134	3209839	0.56	9.10574		F3-SA18-18	Pseudomonadota	Alphaproteobacteria	Hyphomicrobiales	Parvibaculaceae	Parvibaculum sp.	species
F3-SA18-19	MetaBAT	bin.4		c__Alphaproteobacteria	88.73	3.25	6144.12	9292	0.90	545	3348548	0.64	7.63773		F3-SA18-19	Pseudomonadota	Alphaproteobacteria	Hyphomicrobiales	Parvibaculaceae	x	genus
F3-SA18-20	MetaBAT	bin.5		k__Bacteria	84.39	0.11	4179.19	4886	0.91	1169	4885474	0.59	5.91775		F3-SA18-20	Spirochaetota	Spirochaetia	Leptospirales	x	x	family
x	MetaBAT	bin.13_sub		c__Alphaproteobacteria	74.01	5.34	3589.35	4008	0.92	819	2939679	0.61	5.52851		F3-SA18-20A	Pseudomonadota	Alphaproteobacteria	Caulobacterales	Hyphomonadaceae	Henriciella sp.	species
x	Concoct	2_sub		o__Cytophagales	66.79	2.10	2155.27	2361	0.92	1459	3144544	0.41	4.731		F3-SA18-20B	Bacteroidota	Flavobacteriia	Cytophagales	Cyclobacteriaceae	x	genus
x	Concoct	17		o__Rhodospirillales	53.81	0.76	1920.74	2008	0.90	1024	1966833	0.65	4.43106		F3-SA18-20C	Pseudomonadota	Alphaproteobacteria	Rhodospirillales	x	x	family
x	MaxBin	maxbin.026_sub		o__Rhodospirillales	38.86	5.11	1024.14	1162	0.86	1682	1722601	0.59	3.79563		F3-SA18-20D	Pseudomonadota	Alphaproteobacteria	Rhodospirillales	Rhodospirillaceae	x	genus

[truncated: 4 more sheets: F4-SAH JP246, G1-WW12 JP189, G2-EDA  JP253 , G3-WIS JP252]
