# Supplementary material for: The microbiome of marine mat-forming cyanobacteria—a microcosm of taxonomic novelty and phototrophic diversity
Source: ISME Commun. 2026 Feb 27;6(1):ycag041. doi: 10.1093/ismeco/ycag041 (PMC13043013; doi:10.1093/ismeco/ycag041)
Supplement: Table-S2_ddDH_Matrices_251024_ycag041 [file table-s2_dddh_matrices_251024_ycag041.xlsx]

## Sheet: Table-S2a Cyanobacteria
Table S2a. Genome distance matrix of Coleofasciculus MAGs (dDDH: Formula 2). dDDH values >66% are highlighted in green; the comparison of the fast evolving SOL and GNP5 genomes is shown in orange.
	Subtree	PCC 7420	A1-SPW-01	B1-GNL-01	C1-SOL-03	C2-GNP5-27	D1-CHI-01	E1-EBD-02	E2-BRE-01	F1-TOW-03	F2-STO-03	F3-SA18-01	F4-SAH-05	G1-WW12-02	G2-EDA-02	G3-WIS-01
Coleofasciculus sp. PCC 7420	I	100.00
A1-SPW-01	I	83.70	100.00
B1-GNL-01	I	53.10	53.30	100.00
C1-SOL-03	I	43.90	44.20	44.90	100.00
C2-GNP5-27	I	45.50	45.70	49.20	55.00	100.00
D1-CHI-01	I	53.30	53.60	50.90	43.40	44.70	100.00
E1-EBD-02	I	53.00	53.70	50.20	49.40	45.60	50.80	100.00
E2-BRE-01	I	54.10	54.40	50.40	46.70	44.70	50.80	68.60	100.00
F1-TOW-03	I	50.30	50.50	45.90	42.50	42.30	47.30	50.00	50.70	100.00
F2-STO-03	I	50.30	50.60	45.80	42.40	42.30	47.50	49.90	50.50	86.30	100.00
F3-SA18-01	I	50.50	51.00	46.00	42.40	42.40	47.90	49.60	50.20	80.00	79.90	100.00
F4-SAH-05	I	50.20	50.30	46.20	42.60	42.50	47.70	50.00	50.00	71.90	72.20	72.10	100.00
G1-WW12-02	II	37.30	37.20	36.50	36.10	36.70	37.10	37.70	37.70	38.10	38.00	38.20	38.00	100.00
G2-EDA-02	II	37.10	37.20	36.60	36.00	36.70	37.00	37.70	37.50	37.70	37.90	37.90	38.00	67.10	100.00
G3-WIS-01	II	37.50	37.40	36.70	36.60	37.20	37.40	38.40	38.10	38.50	38.70	38.50	39.30	66.70	70.90	100.00

## Sheet: Table-S2b Marinovum
Table S2b. Genome distance matrix of Marinovum algicola MAGs (dDDH: Formula 2). dDDH values >98% are highlighted in green.
	A1-SPW-11	B1-GNL1-07	C1-SOL-05	C2-GNP5-01	D1-CHI-19	E1-EBD-02A	F1-TOW-14	F2-STO-08	F3-SA18-07	F4-SAH-15	G1-WW12-01	G2-EDA-05
A1-SPW-11	100.00
B1-GNL1-07	99.10	100.00
C1-SOL-05	99.60	98.60	100.00
C2-GNP5-01	97.90	96.80	97.20	100.00
D1-CHI-19	99.20	98.50	98.90	97.10	100.00
E1-EBD-02A	98.30	97.00	97.70	96.10	97.20	100.00
F1-TOW-14	99.00	98.10	98.60	97.00	98.30	97.20	100.00
F2-STO-08	99.80	99.00	99.60	97.70	99.10	98.10	98.90	100.00
F3-SA18-07	99.10	98.10	98.50	97.50	98.60	97.20	98.00	99.00	100.00
F4-SAH-15	92.40	91.20	91.90	90.70	91.90	90.20	91.00	92.40	93.70	100.00
G1-WW12-01	99.90	99.00	99.50	98.00	99.40	98.20	99.20	99.70	99.40	92.60	100.00
G2-EDA-05	99.70	99.00	99.40	97.90	99.20	97.90	98.90	99.70	99.10	92.90	99.90	100.00

## Sheet: Table-S2cRoseitalea
Table S2c. Genome distance matrix of Roseitalea porphyridii MAGs (dDDH: Formula 2). dDDH values >98% are highlighted in green.
	A1-SPW-0A	B1-GNL1-09	C1-SOL-11	C2-GNP5-04	D1-CHI-03	E1-EBD-05	E2-BRE-03	F1-TOW-02	F4-SAH-02	G1-WW12-03	G2-EDA-02AB
A1-SPW-0A	100.00
B1-GNL1-09	99.00	100.00
C1-SOL-11	98.90	99.90	100.00
C2-GNP5-04	97.80	99.00	99.00	100.00
D1-CHI-03	98.90	99.50	99.60	98.60	100.00
E1-EBD-05	98.90	99.80	99.70	98.90	99.40	100.00
E2-BRE-03	98.50	99.70	99.70	98.70	99.20	99.40	100.00
F1-TOW-02	97.80	98.60	98.60	97.80	98.10	98.50	98.30	100.00
F4-SAH-02	98.40	99.40	99.30	98.60	99.00	99.30	98.90	98.00	100.00
G1-WW12-03	98.80	99.60	99.60	98.60	99.40	99.50	99.30	98.20	98.80	100.00
G2-EDA-02AB	98.30	99.30	99.30	98.50	98.80	99.10	99.00	97.80	98.70	99.00	100.00

## Sheet: Table-S2d Algiphilus
Table S2d. Genome distance matrix of Algiphilus sp. MAGs (dDDH: Formula 2). dDDH values >98% are highlighted in green.
	A1-SPW-18	C1-SOL-06	C2-GNP5-03	D1-CHI-10	E1-EBD-08	E2-BRE-10	F1-TOW-05	F4-SAH-08	G1-WW12-11	G3-WIS-03
A1-SPW-18	100.00
C1-SOL-06	90.50	100.00
C2-GNP5-03	99.60	90.20	100.00
D1-CHI-10	100.00	90.70	99.70	100.00
E1-EBD-08	99.10	90.90	98.50	98.90	100.00
E2-BRE-10	100.00	90.70	99.70	100.00	98.90	100.00
F1-TOW-05	99.90	90.80	99.60	100.00	99.00	100.00	100.00
F4-SAH-08	100.00	90.70	99.70	100.00	98.90	100.00	99.90	100.00
G1-WW12-11	99.10	90.90	98.50	98.90	100.00	98.90	99.10	98.90	100.00
G3-WIS-03	94.00	90.20	93.40	94.00	94.50	94.00	94.20	94.00	94.50	100.00

## Sheet: Table-S2e Parvibaculum
Table S2e. Genome distance matrix of Parvibaculum sp. MAGs (dDDH: Formula 2). dDDH values >98% are highlighted in green.
	A1-SPW-06	A1-SPW-18A	C1-SOL-16	C2-GNP5-08	C2-GNP5-11A	D1-CHI-17	E1-EBD-12	E2-BRE-07	F1-TOW-04	F3-SA18-19	G2-EDA-04
A1-SPW-06	100.00
A1-SPW-18A	23.60	100.00
C1-SOL-16	89.50	24.20	100.00
C2-GNP5-08	97.60	23.70	87.90	100.00
C2-GNP5-11A	22.90	90.60	22.90	22.50	100.00
D1-CHI-17	90.60	23.20	98.50	88.90	22.70	100.00
E1-EBD-12	88.80	23.60	99.20	87.00	22.40	98.90	100.00
E2-BRE-07	87.70	25.10	86.70	84.80	22.60	91.90	86.90	100.00
F1-TOW-04	97.20	23.50	87.60	99.50	22.50	88.80	86.60	84.40	100.00
F3-SA18-19	89.00	24.40	93.40	86.40	23.00	95.60	93.60	94.00	86.20	100.00
G2-EDA-04	96.90	23.40	89.30	99.00	22.50	90.40	88.80	86.10	98.60	87.80	100.00

## Sheet: Table-S2f Sandarinaceae
Table S2f. Genome distance matrix of Sandarinaceae MAGs (dDDH: Formula 2). dDDH values >98% are highlighted in green.
	B1-GNL1-17	C2-GNP5-24	E1-EBD-04	F1-TOW-15	G1-WW12-31	G2-EDA-08
B1-GNL1-17	100.00
C2-GNP5-24	85.30	100.00
E1-EBD-04	99.10	85.10	100.00
F1-TOW-15	99.20	85.30	99.40	100.00
G1-WW12-31	99.30	85.20	99.20	99.20	100.00
G2-EDA-08	99.30	85.20	99.10	99.20	99.30	100.00

## Sheet: Table-S2g Rhodospirillales PGC
Table S2g. Genome distance matrix of photosynthetic Rhodospirillales MAGs (dDDH: Formula 2). dDDH values >98% are highlighted in green.
	E1-EBD-09	C2-GNP5-14	F1-TOW-08	D1-CHI-21
E1-EBD-09	100.00
C2-GNP5-14	99.70	100.00
F1-TOW-08	99.80	99.70	100.00
D1-CHI-21	99.80	99.60	99.80	100.00

## Sheet: Table-S2h Deltaproteobacteria
Table S2h. Genome distance matrix of Deltaproteobacteria MAGs (dDDH: Formula 2). dDDH values >98% are highlighted in green.
	E2-BRE-13	D1-CHI-08	F4-SAH-06	A1-SPW-13	C1-SOL-14
E2-BRE-13	100.00
D1-CHI-08	56.90	100.00
F4-SAH-06	57.10	99.70	100.00
A1-SPW-13	57.00	99.80	99.70	100.00
C1-SOL-14	57.30	99.40	99.50	99.50	100.00

## Sheet: Table-S2i Planctomycetota
Table S2i. Genome distance matrix of Planctomycetota MAGs (dDDH: Formula 2). dDDH values >98% are highlighted in green.
	A1-SPW-05	C1-SOL-01	F2-STO-01	B1-GNL1-02	F4-SAH-01	G2-EDA-01	C2-GNP5-07	G1-WW12-04
A1-SPW-05	100.00
C1-SOL-01	99.90	100.00
F2-STO-01	100.00	99.90	100.00
B1-GNL1-02	99.70	99.60	99.70	100.00
F4-SAH-01	100.00	99.90	100.00	99.80	100.00
G2-EDA-01	99.90	99.80	99.90	99.60	99.90	100.00
C2-GNP5-07	23.50	23.50	23.50	23.70	23.50	23.50	100.00
G1-WW12-04	20.80	20.80	20.80	20.80	20.80	20.80	20.70	100.00
