# Supplementary material for: The microbiome of marine mat-forming cyanobacteria—a microcosm of taxonomic novelty and phototrophic diversity
Source: ISME Commun. 2026 Feb 27;6(1):ycag041. doi: 10.1093/ismeco/ycag041 (PMC13043013; doi:10.1093/ismeco/ycag041)
Supplement: Table-S3_Taxonomy-Matrix_t-SNE_251024_ycag041 [file table-s3_taxonomy-matrix_t-sne_251024_ycag041.xlsx]

## Sheet: Table S3a - Species (159)
Table S3a. Distribution of 159 different bacterial species from the cyanosphere of 14 non-axenic Coleofasciculus strains according to the assessment in Figure S1b.
	1	2	3	4	5	6	7	8	9	10	11	12	13	14	15	16	17	18	19	20	21	22	23	24	25	26	27	28	29	30	31	32	33	34	35	36	37	38	39	40	41	42	43	44	45	46	47	48	49
A1-SPW	1	1	0	0	0	0	1	0	1	0	0	0	0	0	0	0	0	0	1	1	0	0	0	1	0	0	0	1	0	0	0	1	0	0	0	1	1	0	0	0	0	0	0	1	0	0	0	0	0
B1-GNL1	0	0	0	0	0	0	0	0	0	1	1	0	0	0	0	0	0	0	1	1	1	0	0	0	1	0	0	0	0	0	0	0	0	0	0	0	0	0	0	0	0	0	0	0	0	0	0	0	0
C1-SOL	1	0	0	0	0	0	0	0	0	0	1	0	0	0	0	0	0	0	1	1	0	0	0	0	1	0	1	0	0	0	0	0	0	0	0	0	0	0	0	0	0	0	0	0	0	1	0	0	0
C2-GNP5	1	0	0	0	0	0	0	0	0	1	1	0	0	0	0	0	0	0	1	1	0	0	0	0	0	0	0	0	0	0	0	0	1	0	1	0	0	0	0	0	0	1	1	0	0	0	0	0	0
D1-CHI	1	1	0	0	0	0	1	0	0	0	1	0	0	0	0	1	0	0	1	0	0	0	0	0	0	0	0	0	0	1	0	0	1	0	0	0	0	0	0	0	0	0	1	0	0	0	0	1	0
E1-EBD	1	0	0	0	0	0	0	1	0	1	1	0	1	0	0	0	1	0	0	0	0	0	0	0	0	1	0	0	1	0	0	0	1	1	0	0	0	1	0	1	0	1	1	0	0	0	0	0	0
E2-BRE	1	0	0	0	1	0	0	0	0	1	1	0	0	0	0	0	0	0	0	0	0	1	0	0	0	0	0	0	0	0	0	0	0	0	1	0	0	0	0	0	0	0	1	0	0	0	0	1	0
F1-TOW	1	0	0	0	0	0	0	0	0	1	1	0	0	0	1	0	0	0	1	1	0	0	0	0	0	0	0	0	0	0	0	0	1	0	0	0	0	0	0	0	0	0	0	0	0	0	0	0	0
F2-STO	0	0	0	0	0	0	0	0	0	0	0	1	0	0	0	0	0	0	1	0	0	0	0	0	0	0	0	0	0	0	0	0	0	0	0	0	0	0	0	0	0	0	1	0	0	0	0	0	0
F3-SA18	1	0	0	1	0	0	0	0	0	0	0	1	0	1	0	0	0	0	1	0	0	0	1	0	0	0	0	0	0	0	0	0	0	0	1	0	0	0	0	0	0	0	0	0	0	0	0	1	0
F4-SAH	0	0	1	0	0	0	0	0	0	0	1	0	0	0	0	0	0	0	1	0	0	0	0	0	0	0	0	0	0	0	1	0	0	0	0	0	0	1	0	0	1	0	0	0	0	0	0	1	0
G1-WW12	0	0	0	0	0	1	0	0	0	0	1	1	0	1	0	0	0	1	1	0	0	0	0	0	0	0	0	1	0	0	0	0	0	1	1	0	0	0	1	0	0	0	0	0	1	0	0	0	1
G2-EDA	1	0	0	0	0	0	0	0	0	0	0	0	0	0	0	0	0	0	1	0	0	0	0	0	0	0	0	0	0	0	1	0	0	0	0	0	0	0	0	0	0	0	0	0	0	0	1	0	0
G3-WIS	0	0	0	0	0	0	0	0	0	0	0	0	0	0	0	0	0	0	0	0	0	0	0	0	0	0	0	0	0	0	0	0	0	0	0	0	0	0	0	0	0	0	0	0	0	0	0	0	0
[truncated: 110 more columns]

## Sheet: Table S3b - Genus (114)
Table S3b. Distribution of 114 different bacterial genera from the cyanosphere of 14 non-axenic Coleofasciculus strains according to the assessment in Figure S1c.
	1	2	3	4	5	6	7	8	9	10	11	12	13	14	15	16	17	18	19	20	21	22	23	24	25	26	27	28	29	30	31	32	33	34	35	36	37	38	39	40	41	42	43	44	45	46	47	48	49
A1-SPW	2	0	0	1	1	0	0	0	0	0	0	1	2	0	0	1	0	0	1	0	0	1	1	0	0	0	0	0	0	1	0	0	0	0	1	1	0	1	0	1	1	0	0	0	0	1	0	0	1
B1-GNL1	0	0	0	0	1	1	0	0	0	0	0	1	3	0	0	0	0	0	0	0	0	0	0	0	0	0	0	0	0	0	0	0	0	0	0	1	0	0	0	0	0	0	0	0	0	0	0	1	0
C1-SOL	1	0	0	0	0	1	0	0	0	0	0	1	2	0	1	0	0	0	0	0	0	0	0	0	0	0	0	0	0	0	0	1	0	0	0	0	0	0	0	0	0	0	0	0	0	0	0	0	1
C2-GNP5	1	0	0	0	1	1	0	0	0	0	0	1	1	0	0	0	0	0	0	1	1	0	0	0	0	0	0	1	1	0	0	0	0	0	0	1	0	0	0	1	0	0	0	0	0	0	0	1	1
D1-CHI	2	0	0	1	0	1	0	0	1	0	0	1	0	0	0	0	0	1	0	1	0	0	0	0	0	0	0	0	1	0	0	0	0	1	1	2	0	0	0	1	0	0	0	0	0	0	0	0	1
E1-EBD	1	0	0	1	1	1	1	0	0	1	0	0	0	1	0	0	1	0	0	1	1	0	0	1	0	1	0	1	1	0	0	0	0	0	1	0	0	0	0	0	0	0	0	0	1	0	0	0	1
E2-BRE	1	1	0	0	1	1	0	0	0	0	0	0	1	0	0	0	0	0	0	0	1	0	0	0	0	0	0	0	1	0	0	0	0	1	1	1	0	0	0	0	0	0	0	0	0	0	1	0	1
F1-TOW	1	0	0	0	1	1	0	0	1	0	0	1	1	0	0	0	0	0	0	1	0	0	0	0	0	0	0	0	0	0	0	0	0	0	0	0	0	0	0	0	0	1	0	0	0	0	0	0	1
F2-STO	0	0	0	0	0	0	1	0	0	0	0	1	0	0	0	0	0	0	0	0	0	0	0	0	0	0	0	0	1	0	0	0	0	0	1	0	0	0	0	0	0	0	0	0	0	0	0	1	0
F3-SA18	1	1	0	0	0	0	1	1	0	0	0	1	1	0	0	0	0	0	0	0	1	0	0	0	0	0	0	0	0	0	0	0	0	1	0	0	0	0	0	0	0	0	0	0	0	0	0	0	0
F4-SAH	0	1	0	0	0	1	0	0	0	0	0	1	0	0	0	0	0	0	1	0	0	0	0	1	0	0	1	0	0	0	0	0	0	1	1	0	0	0	1	0	0	0	0	0	0	0	0	1	1
G1-WW12	0	0	1	0	0	1	1	1	0	0	1	1	0	0	0	1	0	0	0	0	2	0	0	0	1	0	0	0	0	0	1	0	0	1	0	1	1	0	1	0	0	0	1	0	0	0	0	0	1
G2-EDA	1	0	0	0	0	0	0	0	0	0	0	1	0	0	0	0	0	0	1	0	0	0	0	0	0	0	0	0	0	0	0	0	1	0	0	1	0	0	0	0	0	0	0	1	0	0	0	1	0
G3-WIS	0	0	0	0	0	0	0	0	0	0	0	0	0	0	0	0	0	0	0	0	0	0	0	0	0	0	0	0	0	0	0	0	0	0	0	0	0	0	0	0	0	0	0	0	0	0	0	0	1
[truncated: 65 more columns]

## Sheet: Table S3c - Family (77)
Table S3c. Distribution of 77 different bacterial families from the cyanosphere of 14 non-axenic Coleofasciculus strains according to the assessment in Figure S1d.
	1	2	3	4	5	6	7	8	9	10	11	12	13	14	15	16	17	18	19	20	21	22	23	24	25	26	27	28	29	30	31	32	33	34	35	36	37	38	39	40	41	42	43	44	45	46	47	48	49
A1-SPW	2	1	1	0	0	0	0	3	1	0	1	2	0	0	0	1	0	0	0	1	1	1	0	1	1	0	1	0	0	1	1	1	1	1	1	1	0	1	0	1	0	0	0	0	2	0	0	0	0
B1-GNL1	0	0	2	0	0	0	0	4	0	0	0	0	0	0	0	0	0	0	0	0	1	0	0	0	0	0	0	0	1	0	0	1	0	0	0	0	1	0	0	0	1	0	0	0	0	1	0	1	0
C1-SOL	1	0	1	0	0	0	0	4	0	0	0	0	0	0	0	0	0	1	0	0	0	0	0	0	0	0	0	0	0	1	0	0	0	0	0	0	1	0	0	1	0	0	0	0	1	0	0	0	0
C2-GNP5	1	0	2	0	0	0	0	2	0	0	0	2	0	1	1	0	0	0	0	0	1	0	0	1	0	0	0	0	1	1	0	0	1	0	0	0	1	1	1	0	1	0	0	1	0	0	0	0	0
D1-CHI	2	1	1	0	0	1	0	1	0	0	1	1	0	0	1	0	0	0	1	1	2	0	0	1	0	0	0	0	0	1	0	1	1	0	0	1	0	0	0	1	0	0	0	1	2	1	0	0	0
E1-EBD	1	1	2	1	0	1	0	1	0	1	0	2	2	1	1	0	0	0	0	1	0	0	0	0	0	0	1	0	0	1	0	1	0	0	0	1	1	0	0	0	1	0	0	1	1	0	0	1	0
E2-BRE	2	0	2	0	0	0	0	1	0	0	0	1	0	0	1	0	0	0	1	1	1	0	0	0	0	0	0	1	0	1	0	0	0	0	0	0	0	0	0	1	0	0	0	0	2	1	0	1	0
F1-TOW	1	0	2	0	0	1	0	2	0	0	0	1	0	0	0	0	0	0	0	0	0	0	0	0	0	1	0	0	0	1	0	0	0	0	1	1	0	1	0	0	1	1	0	0	0	0	0	0	0
F2-STO	0	0	0	1	0	0	0	1	0	0	0	0	0	0	1	0	0	0	0	1	0	0	0	0	0	0	0	0	1	0	0	0	0	1	1	0	0	0	0	0	0	0	0	0	0	0	0	0	0
F3-SA18	2	0	0	1	1	0	0	2	0	0	0	1	0	0	0	0	0	0	1	0	0	0	0	0	0	0	0	0	0	0	0	0	0	0	0	1	0	0	0	0	0	0	0	0	0	0	1	1	2
F4-SAH	1	0	1	0	0	0	0	1	0	0	1	0	2	0	0	0	0	0	1	1	0	0	1	0	0	0	0	0	1	1	0	0	0	1	0	0	1	0	0	1	0	0	0	1	0	0	0	1	1
G1-WW12	1	0	1	1	1	0	1	1	1	0	0	2	1	0	0	0	1	0	1	0	2	0	1	0	0	0	1	0	0	1	0	0	0	0	0	0	2	0	0	0	1	0	1	1	1	0	0	1	1
G2-EDA	1	0	0	0	0	0	0	1	0	0	1	0	0	0	0	0	0	1	0	0	1	0	0	0	0	0	1	0	1	0	0	0	0	0	0	0	0	0	0	0	1	0	0	0	0	0	0	0	0
G3-WIS	0	0	0	0	0	0	0	0	0	0	0	0	0	0	0	0	0	0	0	0	0	0	0	0	0	0	0	0	0	1	0	0	0	0	1	0	0	0	0	0	0	0	0	0	0	0	0	0	0
[truncated: 28 more columns]

## Sheet: Table S3d - Order (39)
Table S3d. Distribution of 39 different bacterial orders from the cyanosphere of 14 non-axenic Coleofasciculus strains according to the assessment in Figure S1e.
	1	2	3	4	5	6	7	8	9	10	11	12	13	14	15	16	17	18	19	20	21	22	23	24	25	26	27	28	29	30	31	32	33	34	35	36	37	38	39
A1-SPW	4	3	1	1	6	1	1	0	1	0	1	1	1	1	1	1	1	0	1	0	1	0	0	0	6	2	0	0	0	1	0	1	1	0	1	0	0	0	0
B1-GNL1	2	4	0	0	1	0	0	0	0	0	1	0	1	0	0	0	0	1	0	0	0	1	0	0	3	1	0	1	0	0	0	0	1	0	0	1	0	0	0
C1-SOL	2	4	0	0	1	0	0	0	0	0	1	0	0	0	0	0	0	1	0	0	1	0	0	0	2	0	0	2	0	0	0	0	1	0	0	0	0	0	1
C2-GNP5	3	2	0	0	5	1	0	0	0	0	2	0	0	1	0	0	0	1	1	1	0	1	0	0	1	1	0	1	1	0	1	0	1	0	0	1	0	1	0
D1-CHI	5	1	0	1	6	1	0	0	0	0	1	0	1	1	0	0	1	0	0	0	1	0	0	0	6	2	0	1	0	0	1	1	0	0	0	0	0	0	0
E1-EBD	6	1	0	1	7	0	0	0	1	0	1	0	1	0	0	0	1	1	0	0	0	1	0	0	4	1	0	1	0	0	0	0	0	0	0	1	1	0	0
E2-BRE	4	1	0	0	5	0	0	0	0	1	1	0	0	0	0	0	0	0	0	0	1	0	0	0	6	1	0	0	0	0	0	0	0	0	0	0	0	0	0
F1-TOW	4	2	0	0	1	0	0	1	0	0	1	0	0	0	0	1	1	0	1	0	0	1	1	0	1	1	0	0	0	0	0	0	1	0	0	0	0	0	0
F2-STO	1	1	0	0	2	0	0	0	0	0	1	0	0	0	1	1	0	0	0	0	0	0	0	0	2	0	0	1	0	0	0	0	2	0	0	0	0	0	0
F3-SA18	4	2	0	0	2	0	0	0	0	0	0	0	0	0	0	0	1	0	0	0	0	0	0	0	4	1	0	3	0	0	0	0	1	0	1	0	0	0	0
F4-SAH	2	1	0	1	5	0	0	0	0	0	2	0	0	0	1	0	0	1	0	0	1	0	0	0	5	1	0	1	0	1	1	1	2	0	0	1	0	1	0
G1-WW12	5	1	1	0	8	0	0	0	1	0	1	0	0	0	0	0	0	2	0	0	0	1	0	1	5	1	1	0	0	0	1	3	2	1	0	0	2	1	1
G2-EDA	1	1	0	1	2	0	0	0	1	0	1	0	0	0	0	0	0	0	0	0	0	1	0	0	1	0	0	1	0	0	0	0	1	0	0	0	0	0	0
G3-WIS	0	0	0	0	0	0	0	0	0	0	1	0	0	0	0	1	0	0	0	0	0	0	0	0	0	0	0	0	0	0	0	0	0	0	0	0	0	0	0

## Sheet: Table S3e - Class (19)
Table S3e. Distribution of 19 different bacterial classes from the cyanosphere of 14 non-axenic Coleofasciculus strains according to the assessment in Figure S1f.
	1	2	3	4	5	6	7	8	9	10	11	12	13	14	15	16	17	18	19
A1-SPW	18	8	0	1	0	6	2	0	0	0	1	1	1	0	1	0	0	0	0
B1-GNL1	7	3	0	1	0	3	1	0	1	0	0	0	1	0	0	1	0	0	0
C1-SOL	7	2	0	1	0	2	0	0	2	0	0	0	1	0	0	0	0	0	1
C2-GNP5	11	5	1	1	0	1	1	0	1	1	0	1	1	0	0	1	0	1	0
D1-CHI	14	4	0	1	0	6	2	0	1	0	0	2	0	0	0	0	0	0	0
E1-EBD	16	4	0	1	0	4	1	0	1	0	0	0	0	0	0	1	1	0	0
E2-BRE	11	1	0	1	0	6	1	0	0	0	0	0	0	0	0	0	0	0	0
F1-TOW	8	4	0	2	0	1	1	0	0	0	0	0	1	0	0	0	0	0	0
F2-STO	4	3	0	0	0	2	0	0	1	0	0	0	2	0	0	0	0	0	0
F3-SA18	8	1	0	0	0	4	1	0	3	0	0	0	1	0	1	0	0	0	0
F4-SAH	9	4	0	1	0	5	1	0	1	0	1	2	2	0	0	1	0	1	0
G1-WW12	16	3	0	1	1	5	1	1	0	0	0	4	2	1	0	0	2	1	1
G2-EDA	6	1	0	1	0	1	0	0	1	0	0	0	1	0	0	0	0	0	0
G3-WIS	0	2	0	0	0	0	0	0	0	0	0	0	0	0	0	0	0	0	0

## Sheet: Table S3f - Phylum (10)
Table S3f. Distribution of 10 different bacterial phyla from the cyanosphere of 14 non-axenic Coleofasciculus strains according to the assessment in Figure S1g.
	1	2	3	4	5	6	7	8	9	10
A1-SPW	27	0	8	0	0	1	2	1	0	0
B1-GNL1	11	0	4	1	0	0	1	0	1	0
C1-SOL	10	0	2	2	0	0	1	0	0	1
C2-GNP5	18	0	2	1	1	0	2	0	2	0
D1-CHI	19	0	8	1	0	0	2	0	0	0
E1-EBD	21	0	5	1	0	0	0	0	2	0
E2-BRE	13	0	7	0	0	0	0	0	0	0
F1-TOW	14	0	2	0	0	0	1	0	0	0
F2-STO	7	0	2	1	0	0	2	0	0	0
F3-SA18	9	0	5	3	0	0	1	1	0	0
F4-SAH	14	0	6	1	0	1	4	0	2	0
G1-WW12	20	1	7	0	0	0	7	0	3	1
G2-EDA	8	0	1	1	0	0	1	0	0	0
G3-WIS	2	0	0	0	0	0	0	0	0	0

## Sheet: Table S3g - Habitat & Medium
Table S3g. Cultivation medium and origin (sampling site) of 14 non-axenic Coleofasciculus cultures.
	Medium	Habitat
A1-SPW	MCL	A - Atlantic; North America
B1-GNL1	MCL	B - Pacific; North America
C1-SOL	SWES	C - Red Sea
C2-GNP5	ASN3+	B - Pacific; North America
D1-CHI	MCL	D - Pacific; South America
E1-EBD	MCL	E - Mediterranean Sea
E2-BRE	MCL	F - North Sea
F1-TOW	ASN3+	G - Pacific; Australia
F2-STO	ASN3+	F - North Sea
F3-SA18	MCL	H - Persian Gulf
F4-SAH	MCL	I - Baltic Sea
G1-WW12	MCL	I - Baltic Sea
G2-EDA	ASN3+	I - Baltic Sea
G3-WIS	ASN3+	I - Baltic Sea
