# Supplementary material for: The microbiome of marine mat-forming cyanobacteria—a microcosm of taxonomic novelty and phototrophic diversity
Source: ISME Commun. 2026 Feb 27;6(1):ycag041. doi: 10.1093/ismeco/ycag041 (PMC13043013; doi:10.1093/ismeco/ycag041)
Supplement: Table-S4_Distribution_MAGs_and_ASVs_251024_ycag041 [file table-s4_distribution_mags_and_asvs_251024_ycag041.xlsx]

## Sheet: Table-S4 MAGs & ASVs
Table S4a. Distribution of the seven most common metagenome-assembled genomes (MAGs) from the cyanosphere of 14 Coleofasciculus cultures. no, absent. MAGs that passed our quality criteria are shown in blue, others are shown in black.
Missing MAGs with an corresponding isolate (Table S4c) are highlighted in red.
	Classification (GTDB-Tk & TYGS)	MAGs	01	02	03	04	05	06	07	08	09	10	11	12	13	14
	Coleofasciculus sp.	14/14	A1-SPW-01	B1-GNL-01	C1-SOL-03	C2-GNP5-27	D1-CHI-01	E1-EBD-02	E2-BRE-01	F1-TOW-03	F2-STO-03	F3-SA18-01	F4-SAH-05	G1-WW12-02	G2-EDA-02	G3-WIS-01
01	Marinovum algicola	12/14	A1-SPW-11	B1-GNL-07	C1-SOL-05	C2-GNP5-01	D1-CHI-19	E1-EBD-02A	no	F1-TOW-14	F2-STO-08	F3-SA18-07	F4-SAH-15	G1-WW12-01	G2-EDA-05	no
02	Roseitalea porphyridii	11/14	A1-SPW-0A	B1-GNL-09	C1-SOL-11	C2-GNP5-04	D1-CHI-03	E1-EBD-05	E2-BRE-03	F1-TOW-02	no	no	F4-SAH-02	G1-WW12-03	G2-EDA-02A	no
03	Algiphilus acroporae	10/14	A1-SPW-18	no	C1-SOL-06	C2-GNP5-03	D1-CHI-10	E1-EBD-08	E2-BRE-10	F1-TOW-05	no	no	F4-SAH-08	G1-WW12-11	no	G3-WIS-03
04	Balneola sp.	08/14	no	B1-GNL1-08	C1−SOL−04	C2-GNP5-12	D1-CHI-07	no	no	no	F2-STO-02	F3-SA18-05	F4-SAH-04	Isolate	G2-EDA-06	no
05	Nitratireductor sp.	07/14	A1-SPW-20	B1-GNL1-05	no	C2-GNP5-22	no	E1-EBD-06	E2-BRE-21	F1-TOW-17	F2-STO-13A	no	no	Isolate	no	no
06	Imperialibacter sp.	07/14	no	B1-GNL1-19	no	no	D1-CHI-31A	E1-EBD-19	E2-BRE-17	no	no	F3-SA18-06	F4-SAH-14	G1-WW12-35	no	no
07	Roseovarius sp.	05/14	A1-SPW-28	B1-GNL1-03	C1-SOL-12	C2-GNP5-06	no	no	no	F1-TOW-12	no	no	no	Isolate	no	no
Table S4b. Distribution of the most common amplicon sequence variants (ASVs) of the 16S rRNA gene and adjacent internally transcribed spacer (ITS) region from 32 Coleofasciculus cultures (Marter et al. 2025). no, absent.
*, singleton ASVs retrieved from only one sequencing experiment. Missing ASVs with an corresponding MAG (Table S4a) are highlighted in red.
	Classification (SILVA)	ASVs	01	02	03	04	05	06	07	08	09	10	11	12	13	14
	Coleofasciculus sp.	32/32	ASV-594	ASV-560	ASV-582	ASV-597	ASV-559	ASV-603	ASV-602	ASV-572	ASV-573	ASV-562	ASV-567*	ASV-585	ASV-577	ASV-579
01	Marinovum algicola	20/32	MAG	MAG	ASV-48*	ASV-49	ASV-49*	ASV-48*	no	ASV-49*	MAG	ASV-49	ASV-47*	ASV-48	ASV-48	no
02	Roseitalea porphyridii	23/32	ASV-152	MAG	ASV-152	ASV-152*	ASV-152	MAG	ASV-152	ASV-152	no	ASV-152	ASV-152	ASV-152	ASV-152	no
03	Algiphilus acroporae	25/32	ASV-212	no	ASV-212	ASV-212	ASV-212	ASV-212	ASV-212	ASV-212*	no	no	ASV-212*	ASV-212	ASV-212	ASV-212
04	Balneola alkaliphila	26/32	ASV-331	ASV-320	ASV-313	ASV-313	ASV-313	no	ASV-320	ASV-313	ASV-312	ASV-313	ASV-325	ASV-320	ASV-313	no
05	Nitratireductor arenosus	26/32	ASV-130	ASV-130	ASV-130*	ASV-130	ASV-130	ASV-130*	ASV-130*	ASV-130*	MAG	ASV-130*	no	ASV-130	ASV-130	no
06	Roseovarius indicus	25/32	ASV-88	ASV-88	ASV-88	ASV-88	ASV-88	ASV-88*	ASV-90	ASV-88	ASV-91	ASV-88*	MAG	ASV-91	ASV-91	no
07	Imperialibacter roseus	21/32	ASV-479	MAG	ASV-479*	ASV-479	ASV-479*	ASV-480	ASV-479	MAG	ASV-479*	no	ASV-479	ASV-481	ASV-480	no
Table S4c. Bacterial isolates from Coleofasciculus sp. WW12 corresponding to the seven most common MAGs and ASVs (Marter et al. 2025). no, missing isolate.
	Classification (GTDB-Tk & TYGS)	Isolates	01	02	03	04	05	06	07	08	09	10	11	12	13	14
	Coleofasciculus sp.	14/14	SPW	GNL1	SOL	GNP5	CHI	EBD	BRE	TOW	STO	SA18	SAH	WW12	EDA	WIS
01	Marinovum algicola	01/14	no	no	no	no	no	no	no	no	no	no	no	WW12_P6-3A	no	no
02	Roseitalea porphyridii	01/14	no	no	no	no	no	no	no	no	no	no	no	WW12_G5-13	no	no
03	Algiphilus acroporae	00/14	no	no	no	no	no	no	no	no	no	no	no	no	no	no
04	Balneola sp.	01/14	no	no	no	no	no	no	no	no	no	no	no	WW12_LAS_4	no	no
05	Nitratireductor sp.	01/14	no	no	no	no	no	no	no	no	no	no	no	WW12_11_A1	no	no
06	Imperialibacter sp.	01/14	no	no	no	no	no	no	no	no	no	no	no	WW12_P2_4	no	no
07	Roseovarius sp.	01/14	no	no	no	no	no	no	no	no	no	no	no	WW12_A1_3	no	no
