# Supplementary material for: The microbiome of marine mat-forming cyanobacteria—a microcosm of taxonomic novelty and phototrophic diversity
Source: ISME Commun. 2026 Feb 27;6(1):ycag041. doi: 10.1093/ismeco/ycag041 (PMC13043013; doi:10.1093/ismeco/ycag041)
Supplement: Table-S5_Coleo-MAG_Rhodopsin-Operons_260223_ycag041 [file table-s5_coleo-mag_rhodopsin-operons_260223_ycag041.xlsx]

## Sheet: Tab. S5a Rhodopsin Operon
Table S5a: Composition of rhodopsin operons from newly established MAGs with a (xantho-)rhodopsin gene, the -carotene 15,15´-dioxygenase (brp) and carotenoid biosyntheses genes (crt).
The ordering of proteorhodopsin genes corresponds to the phylogenetic rhodopsin tree in Figure S11. The presence of rhodopsin, brp and crt genes was detected by TBLASTN-searches in the respective MAG.
Locus tags of genes belonging to characteristic proteorhodopsin operons are highlighted in bold and green; locus tags of MAGs comprising solitary proteorhodopsin and brp genes are highlighted in yellow; both
of them represent MAGs with bona fide light-driven proton pumps that are highlighted in blue. MAGs without a brp gene are shown in gray. ST, subtree; dual, dual phototrophy.
(A) Proteorhodopsin/Xanthorhodopsin
No	ST	MAG		Dual		Rhodopsin	brp	crtY	crtB	crtI	crtD	crtC	crtE	crtF	crtR	crtZ	crt_membr_arch
01	I	D1-CHI-04		no		RIB02_04830	x	RIB02_02785	RIB02_10440	RIB02_10435	x	RIB02_04530	x	x	x	RIB02_10350	RIB02_07195
02	I	F4-SAH-09		no		RJQ00_05385	x	RJQ00_08640	RJQ00_11235	RJQ00_11230	x	RJQ00_05085	x	x	x	RJQ00_11145	RJQ00_09815
03	I	B1-GNL1-06		no		RIC95_05165	RIC95_05170	RIC95_12690	RIC95_01110	RIC95_01110	x	RIC95_10970	x	x	RIC95_12440	RIC95_01630	RIC95_01390
04	I	C2-GNP5-19		no		RIE58_03710	x	x	RIE58_01925	RIE58_01930	x	x	x	x	RIE58_00035	RIE58_01915	RIE58_09850
05	I	A1-SPW-21		no		RH916_05330	RH916_05325	x	RH916_03350	RH916_03345	x	x	x	x	RH916_04155	x	RH916_06710
06	I	G1-WW12-37		no		RIC15_10970	x	x	RIC15_12245	RIC15_12240	x	x	x	x	RIC15_07555	x	RIC15_08575
07	I	F1-TOW-10		no		RLN86_04075	x	x	RLN86_04485	RLN86_04490	x	x	x	x	RLN86_03845	x	x
08	I	C1-SOL-13		no		RLO81_16605	RLO81_16610	RLO81_08570	RLO81_06275	RLO81_06270; RLO81_08580	x	x	x	x	RLO81_10205; RLO81_00690	x	RLO81_08575
09	I	G1-WW12-38		no		RID18_14975	RID18_00515	RID18_00510	RID18_12980	RID18_12975	x	x	x	x	RID18_05620	RID18_13000	RID18_14675
10	I	F4-SAH-11		no		RJQ05_15840	RJQ05_12860	RJQ05_12855	RJQ05_09300	RJQ05_09295	x	RJQ05_00925	x	x	RJQ05_01665	RJQ05_09320	RJQ05_11965
11	I	F2-STO-12		no		RLP13_14670	RLP13_15045	RLP13_15050	x	RLP13_07275	x	x	x	x	x	x	RLP13_07270
12	I	E2-BRE-02		no		RLN79_09485	RLN79_14770	RLN79_14775	RLN79_01240	RLN79_01245	x	x	x	x	x	RLN79_01220	RLN79_15665
13	I	D1-CHI-05		no		RIA99_07925	RIA99_00340	RIA99_00345	RIA99_11445	RIA99_11450	x	x	x	x	RIA99_13600	RIA99_11425	RIA99_01235
14	I	A1-SPW-02		no		RH860_04460	RH860_13045	RH860_13040	RH860_13930	RH860_13935	x	x	x	x	RH860_09495	RH860_13910	RH860_12120
15	I	B1-GNL1-11		no		RID05_02420	RID05_14820	RID05_14815	RID05_09820	RID05_09825	x	x	x	x	x	RID05_09800	x
16	I	G1-WW12-15		no		RIC19_RS12930	RIC19_RS12935	RIC19_RS12940	RIC19_RS24265	RIC19_RS24270	x	x	x	x	x	RIC19_RS04440	RIC19_RS04435
17	I	G1-WW12-36		no		RIC80_01180	RIC80_01190	RIC80_01185	RIC80_13215	RIC80_13200	RIC80_08240	x	x	x	RIC80_21495	RIC80_13230	RIC80_13185
18	I	F3-SA18-15		no		RIF33_25120	RIF33_25110	RIF33_25115	RIF33_22360	RIF33_22375	RIF33_26655	x	x	x	RIF33_02700	RIF33_22345	RIF33_22390
19	I	D1-CHI-25		no		RIC03_08220	RIC03_08230	RIC03_08225	RIC03_05180	RIC03_05175	RIC03_10055	x	x	x	RIC03_22535; RIC03_19270; RIC03_14360	RIC03_05195	x
20	I	E2-BRE-08		no		RLO09_22020	RLO09_22030	RLO09_22025	RLO09_10845	RLO09_10850	RLO09_12455	x	x	x	RLO09_01480; RLO09_15580; RLO09_00910	RLO09_10830	x
21	I	A1-SPW-38		no		RIA69_20845	RIA69_20835	RIA69_20840	RIA69_14735	RIA69_00205; RIA69_14740	RIA69_03230	x	x	x	RIA69_18080; RIA69_13810; RIA69_05585	RIA69_16055	x
22	I	F3-SA18-04		no		RLN90_04355	RLN90_04370	RLN90_12350	x	x	RLN90_12210	RLN90_14225	x	x	x	x	x
23	I	G1-WW12-28		no		RIC87_01045	x	x	x	x	x	x	x	x	x	x	x
24	I	E2-BRE-12		no		RLO45_RS23595	x	x	RLO45_RS12570	RLO45_RS12565	RLO45_RS12590	RLO45_RS12585	RLO45_RS12595	RLO45_RS12600	RLO45_RS09290	x	RLO45_RS08395
25	II	C2-GNP5-14		yes		RIE83_13095	RIE83_13085	RIE83_13090	x	RIE83_18990	x	x	RIE83_20860	x	x	x	x
26	II	F1-TOW-08		yes		RLO01_20385	RLO01_20375	RLO01_20380	x	RLO01_09545	x	x	RLO01_02920	x	x	x	x
27	II	D1-CHI-21		yes		RIB88_21430	RIB88_21430	RIB88_21425	x	RIB88_11090	x	x	RIB88_11745	x	x	x	x
28	II	E1-EBD-09		yes		RIB31_14890	RIB31_14880	RIB31_14885	x	x	x	x	RIB31_06815	x	x	x	x
29	II	A1-SPW-09		no		RH950_04890	RH950_04865	RH950_04870	RH950_04875	RH950_04880	x	x	x	x	x	x	x
30	II	E1-EBD-16-2		no		RKE49_13475	x	x	x	RKE49_15755	x	x	x	x	x	x	x
31	II	C2-GNP5-17		no		RIE23_02325	x	x	x	x	x	x	x	x	x	x	x
31	II	E1-EBD-24		no		RIB00_05845	x	x	x	x	x	x	x	x	x	x	x
33	II	B1-GNL1-14		no		RIC81_11230	x	x	x	x	x	x	x	x	x	x	x
34	II	F4-SAH-19		no		RJQ01_RS02420	x	x	x	x	x	x	x	x	x	x	x
35	II	F3-SA18-11		no		RLN76_01605	RLN76_01600	x	x	RLN76_04025	x	x	x	x	x	x	x
36	II	G1-WW12-04		no		RIB58_08955	RIB58_08950	x	x	RIB58_02525; RIB58_00745; RIB58_07525	x	x	x	x	RIB58_00905	x	x
37	III	C1-SOL-01		no		RIC94_11820	RIC94_11840	RIC94_11835	RIC94_11830	RIC94_11825	x	x	x	x	x	x	x
38	III	G2-EDA-01		no		RLN65_05515	RLN65_05535	RLN65_05530	RLN65_05525	RLN65_05520; RLN65_11060; RLN65_02165	x	x	x	x	RLN65_10900	x	x
39	III	F2-STO-01		no		RIE77_10780	RIE77_10800	RIE77_10795	RIE77_10790	RIE77_10785; RIE77_01325; RIE77_03465	x	x	x	x	RIE77_01485	x	x
40	III	A1-SPW-05		no		RIA68_02735	x	RIA68_02750	RIA68_02745	RIA68_02740	x	x	x	x	x	x	x
41	III	B1-GNL1-02		no		RIC49_09450	RIC49_09470	RIC49_09465	RIC49_09460	RIC49_09455; RIC49_06865; RIC49_13290	x	x	x	x	RIC49_14095	x	x
42	III	F4-SAH-01		no		RJP98_10045	RJP98_10065	RJP98_10060	x	RJP98_10050; RJP98_02160; RJP98_03890; RJP98_07710	RJP98_10055	x	x	x	RJP98_03730; RJP98_10030	x	x
43	III	G1-WW12-12		no		RIC11_RS03020	RIC11_RS03025	RIC11_RS03030	RIC11_RS03045	RIC11_RS03040; RIC11_RS04845; RIC11_RS09410	x	x	x	x	RIC11_RS04500; RIC11_RS02435	x	x
44	III	G1-WW12-14		no		RIC12_02040	x	x	RIC12_02015	RIC12_02020	x	x	x	x	RIC12_02040; RIC12_02180	x	x
45	III	F4-SAH-29		no		RJP95_00710	x	x	x	RJP95_02090	RJP95_02085	x	x	x	RJP95_00290	x	x
46	III	E1-EBD-20-1		yes		RIB52_08770	RIB52_08775	RIB52_14065	RIB52_14050	RIB52_14060	x	x	x	x	x	x	x
47	III	E1-EBD-16-1		yes		RKE49_00130	RKE49_00150	RKE49_00145	RKE49_00140	RKE49_15755	x	x	x	x	x	x	x
(B) Na-pumping rhodopsin
48	x	E1-EBD-20-2		x		RIB52_12815	x	x	x	x	x	x	x	x	x	x	x

## Sheet: Tab. S5b Diagnostic AA
Table S5b: List of 66 proteorhodopsin (PR), xanthorhodopsin (XR) or Exiguobacterium sibiricum-like rhodopsins (ESR-like).
The ordering of proteins corresponds to the phylogenetic rhodopsin tree in Figure S9. Protein accession numbers and the diagnostic amino acid alignment positions 85, 89, and 96 for the differentiation of
microbial rhodopsin ion pumps are shown (Béjà & Lanyi 2014; DOI: 10.1073/pnas.1405093111). Moreover, the diagnostic lysine (K-292) from the polar transmembrane domain TM7 for retinal ligand binding is
shown (Piechnick et al. 2012; doi/10.1073/pnas.1117268109). Bona fide proton-pumping rhodopsins from metagenome-assembled genomes of the current study are shown in blue, additional rhodopsins are
shown in gray; reference proteorhodopsin are highlighted in bold; amino acid positions deviating from the characteristic "DTE" motif of PR and XR are shown in bold and red. Rhodopsins with a deviating amino
acid in position 96 are shown with a blue background; rhodopsin-homologs without a lysine 292 in the polar transmembrane domain TM7 are shown with a red background; Dual, dual phototrophy.
No	ST	MAG/Strain	NCBI-Accession		Rhodopsin		85	89	96	292		Dual		Phylum	Class	Order
01	I	D1-CHI-04	MEQ8624261.1		PR		D	T	E	K		no		Bacteroidota	Bacteroidetes	Flavobacteriales
02	I	F4-SAH-09	MEQ9352000.1		PR		D	T	E	K		no		Bacteroidota	Bacteroidetes	Flavobacteriales
03	I	B1-GNL1-06	MEQ8908557.1		PR		D	T	E	K		no		Bacteroidota	Bacteroidetes	Flavobacteriales
04	I	Mangrovivirga cuniculi R1DC9	WP_137091366.1		PR		D	T	E	K		no		Bacteroidota	Bacteroidetes	Cytophagales
05	I	Flexithrix dorotheae DSM 6795	WP_020533524.1		PR		D	T	E	K		no		Bacteroidota	Bacteroidetes	Cytophagales
06	I	C2-GNP5-19	MEQ9063256.1		PR		D	T	E	K		no		Bacteroidota	Bacteroidetes	Flavobacteriales
07	I	A1-SPW-21	MEQ8324079.1		PR		D	T	E	K		no		Bacteroidota	Bacteroidetes	Flavobacteriales
08	I	G1-WW12-37	MEQ8522661.1		PR		D	T	E	K		no		Bacteroidota	Bacteroidetes	Flavobacteriales
09	I	F1-TOW-10	MEQ9591746.1		PR		D	T	E	K		no		Bacteroidota	Bacteroidetes	Cytophagales
10	I	Fulvivirga lutea S481	WP_205722128.1		PR		D	T	E	K		no		Bacteroidota	Bacteroidetes	Cytophagales
11	I	C1-SOL-13	WP_350114262.1		PR		D	T	E	K		no		Bacteroidota	Bacteroidetes	Cytophagales
12	I	Schleiferia thermophila DSM 21410	WP_037358742.1		PR		D	T	E	K		no		Bacteroidota	Bacteroidetes	Cytophagales
13	I	G1-WW12-38	MEQ8562818.1		PR		D	T	E	K		no		Bacteroidota	Bacteroidetes	Cytophagales
14	I	F4-SAH-11	MEQ9314022.1		PR		D	T	E	K		no		Bacteroidota	Bacteroidetes	Cytophagales
15	I	F2-STO-12	MEQ9149517.1		PR		D	T	E	K		no		Bacteroidota	Bacteroidetes	Cytophagales
16	I	E2-BRE-02	MEQ9250802.1		PR		D	T	E	K		no		Bacteroidota	Bacteroidetes	Cytophagales
17	I	D1-CHI-05	MEQ8518962.1		PR		D	T	E	K		no		Bacteroidota	Bacteroidetes	Cytophagales
18	I	A1-SPW-02	MEQ8358717.1		PR		D	T	E	K		no		Bacteroidota	Bacteroidetes	Cytophagales
19	I	B1-GNL1-11	MEQ8872101.1		PR		D	T	E	K		no		Bacteroidota	Bacteroidetes	Cytophagales
20	I	Flavihumibacter cheonanensis WS16	WP_239597509.1		PR		D	T	E	K		no		Bacteroidota	Bacteroidetes	Chitinophagales
21	I	Sediminicola sp. YIK13	WP_062055699.1		PR		D	T	E	K		no		Bacteroidota	Bacteroidetes	Flavobacteriales
22	I	G1-WW12-15	WP_350178746.1		PR		D	T	E	K		no		Bacteroidota	Bacteroidetes	Flavobacteriales
23	I	Phaeodactylibacter luteus KCTC 42180	WP_147166853.1		PR		D	T	E	K		no		Bacteroidota	Bacteroidetes	Saprospirales
24	I	G1-WW12-36	MEQ8711596.1		PR		D	T	E	K		no		Bacteroidota	Bacteroidetes	Cytophagales
25	I	F3-SA18-15	MEQ9301886.1		PR		D	T	E	K		no		Bacteroidota	Bacteroidetes	Cytophagales
26	I	D1-CHI-25	MEQ8547878.1		PR		D	T	E	K		no		Bacteroidota	Bacteroidetes	Cytophagales
27	I	E2-BRE-08	MEQ9205287.1		PR		D	T	E	K		no		Bacteroidota	Bacteroidetes	Cytophagales
28	I	A1-SPW-38	MEQ8241674.1		PR		D	T	E	K		no		Bacteroidota	Bacteroidetes	Cytophagales
29	I	F3-SA18-04	MEQ9308664.1		PR		D	T	E	K		no		Balneolota	Balneolia	Balneolales
30	I	G1-WW12-28	MEQ8652030.1		PR		G	V	A	L		no		Pseudomonadota	Alphaproteobacteria	Rhodospirillales
31	I	Mesorhizobium comanense 3P27G3	WP_137929642.1		PR		A	V	S	L		no		Pseudomonadota	Alphaproteobacteria	Hyphomicrobiales
32	I	E2-BRE-12	WP_350157907.1		PR		A	V	A	L		no		Pseudomonadota	Alphaproteobacteria	Rhodobacterales
33	I	Proteorhodopsin	Q4PP54		PR		D	T	E	K		no		x	x	x
34	I	Blue-Light Absorbing Proteorhodopsin HOT 75m4	Q9AFF7		PR		D	T	E	K		no		x	x	x
35	I	Green-Light Absorbing Proteorhodopsin BAC 31A08	Q9F7P4		PR		D	T	E	K		no		x	x	x
36	II	C2-GNP5-14	MEQ9184467.1		ESR-like		D	T	M	K		yes		Pseudomonadota	Alphaproteobacteria	Rhodospirillales
37	II	F1-TOW-08	MEQ9605803.1		ESR-like		D	T	M	K		yes		Pseudomonadota	Alphaproteobacteria	Rhodospirillales
38	II	D1-CHI-21	MEQ8623262.1		ESR-like		D	T	M	K		yes		Pseudomonadota	Alphaproteobacteria	Rhodospirillales
39	II	E1-EBD-09	MEQ8587320.1		ESR-like		D	T	M	K		yes		Pseudomonadota	Alphaproteobacteria	Rhodospirillales
40	II	Tardiphaga sp. vice154	QDM24590.1		ESR-like		D	T	S	K		yes		Pseudomonadota	Alphaproteobacteria	Hyphomicrobiales
41	II	A1-SPW-09	WP_350054288.1		ESR-like		D	T	V	K		no		Pseudomonadota	Alphaproteobacteria	Rhodospirillales
42	II	E1-EBD-16-2	MEQ8406102.1		ESR-like		D	T	I	K		no		Pseudomonadota	Alphaproteobacteria	Caulobacterales
43	II	Exiguobacterium sibiricum DSM 17290	WP_012370306.1		ESR-like		D	T	K	K		no		Bacillota	Bacilli	Caryophanales
44	II	C2-GNP5-17	MEQ9086030.1		Clade P3		D	T	E	K		no		Actinomycetota	Actinomycetes	Micrococcales
45	II	E1-EBD-24	WP_152584147.1		Clade P3		D	T	E	K		no		Actinomycetota	Actinomycetes	Micrococcales
46	II	B1-GNL1-14	WP_152584147.1		Clade P3		D	T	E	K		no		Actinomycetota	Actinomycetes	Micrococcales
47	II	Marinisubtilis pacificus KN1116	NHF63939.1		Clade P3		D	T	E	K		no		Actinomycetota	Actinomycetes	Micrococcales
48	II	Chryseoglobus indicus CTD02-10-2	WP_179872103.1		Clade P3		D	T	E	K		no		Actinomycetota	Actinomycetes	Micrococcales
49	II	F4-SAH-19	WP_350475114.1		Clade P3		D	T	E	K		no		Actinomycetota	Actinomycetes	Micrococcales
50	II	F3-SA18-11	MEQ9453273.1		Clade P4		D	T	E	K		no		Planctomycetota	Phycisphaerae	Phycisphaerales
51	II	G1-WW12-04	MEQ8844970.1		Clade P4		D	T	E	K		no		Planctomycetota	Phycisphaerae	Phycisphaerales
52	III	C1-SOL-01	MEQ8945227.1		XR		D	T	E	K		no		Planctomycetota	Phycisphaerae	Phycisphaerales
53	III	G2-EDA-01	MEQ9664967.1		XR		D	T	E	K		no		Planctomycetota	Phycisphaerae	Phycisphaerales
54	III	F2-STO-01	MEQ9429189.1		XR		D	T	E	K		no		Planctomycetota	Phycisphaerae	Phycisphaerales
55	III	A1-SPW-05	MEQ8316351.1		XR		D	T	E	K		no		Planctomycetota	Phycisphaerae	Phycisphaerales
56	III	B1-GNL1-02	MEQ8876622.1		XR		D	T	E	K		no		Planctomycetota	Phycisphaerae	Phycisphaerales
57	III	F4-SAH-01	MEQ9585527.1		XR		D	T	E	K		no		Planctomycetota	Phycisphaerae	Phycisphaerales
58	III	Tuwongella immobilis MBLW1	WP_197740696.1		XR		D	T	E	K		no		Planctomycetota	Planctomycetia	Gemmatales
59	III	G1-WW12-12	WP_350208354.1		XR		D	T	E	K		no		Planctomycetota	Planctomycetia	Pirellulales
60	III	Rubripirellula obstinata LF1	WP_200836747.1		XR		D	T	E	K		no		Planctomycetota	Planctomycetia	Pirellulales
61	III	G1-WW12-14	MEQ8667919.1		XR		D	T	E	K		no		Planctomycetota	Planctomycetia	Pirellulales
62	III	F4-SAH-29	MEQ9379354.1		XR		D	T	E	K		no		Planctomycetota	Planctomycetia	Pirellulales
63	III	Salinibacter ruber DSM 13855	Q2S2F8		XR		D	T	E	K		no		Rhodothermota	Rhodothermia	Rhodothermales
64	III	Sphingomonas glaciales AAP5	QBM75193.1		XR		D	T	E	K		yes		Pseudomonadota	Alphaproteobacteria	Sphingomonadales
65	III	E1-EBD-20-1	WP_350175018.1		XR		D	T	E	K		yes		Pseudomonadota	Alphaproteobacteria	Sphingomonadales
66	III	E1-EBD-16-1	MEQ8403471.1		XR		D	T	E	K		yes		Pseudomonadota	Alphaproteobacteria	Caulobacterales
