# Supplementary material for: The microbiome of marine mat-forming cyanobacteria—a microcosm of taxonomic novelty and phototrophic diversity
Source: ISME Commun. 2026 Feb 27;6(1):ycag041. doi: 10.1093/ismeco/ycag041 (PMC13043013; doi:10.1093/ismeco/ycag041)
Supplement: Table-S7_Phylogenies-Reference-Genomes_260223_ycag041 [file table-s7_phylogenies-reference-genomes_260223_ycag041.xlsx]

## Sheet: Table S7a Marin
Table S7a: Reference genomes for the phylogenomic analysis of 12 Marinovum algicola MAGs from the cyanosphere of Coleofasciculus. *, MAG with a contamination rate >10% (Table S1).
MAGs of the current study are highlighted in blue, reference MAGs are shown in gray.
No	Species	MAG or Strain	Type Strain	Assembly Accession	Phylum	Class	Order	Family
01	Marinovum algicola	DSM 10251	yes	GCF_900109145.1	Pseudomonadota	Alphaproteobacteria	Rhodobacterales	Roseobacteraceae
02	Marinovum algicola	F2-STO-08	x	GCA_040221915.1	Pseudomonadota	Alphaproteobacteria	Rhodobacterales	Roseobacteraceae
03	Marinovum algicola	A1-SPW-11	x	GCA_040217005.1	Pseudomonadota	Alphaproteobacteria	Rhodobacterales	Roseobacteraceae
04	Marinovum algicola	F1-TOW-14	x	GCA_040223575.1	Pseudomonadota	Alphaproteobacteria	Rhodobacterales	Roseobacteraceae
05	Marinovum algicola	G2-EDA-05	x	GCA_040226235.1	Pseudomonadota	Alphaproteobacteria	Rhodobacterales	Roseobacteraceae
06	Marinovum algicola	C2-GNP5-01	x	GCA_040221255.1	Pseudomonadota	Alphaproteobacteria	Rhodobacterales	Roseobacteraceae
07	Marinovum algicola	E1-EBD-02A*	x	GCA_040218285.1	Pseudomonadota	Alphaproteobacteria	Rhodobacterales	Roseobacteraceae
08	Marinovum algicola	B1-GNL1-09	x	GCA_040220095.1	Pseudomonadota	Alphaproteobacteria	Rhodobacterales	Roseobacteraceae
09	Marinovum algicola	G1-WW12-01	x	GCA_040219745.1	Pseudomonadota	Alphaproteobacteria	Rhodobacterales	Roseobacteraceae
10	Marinovum algicola	C1-SOL-05	x	GCA_040220535.1	Pseudomonadota	Alphaproteobacteria	Rhodobacterales	Roseobacteraceae
11	Marinovum algicola	D1-CHI-19	x	GCA_040218515.1	Pseudomonadota	Alphaproteobacteria	Rhodobacterales	Roseobacteraceae
12	Marinovum algicola	F3-SA18-07	x	GCA_040222375.1	Pseudomonadota	Alphaproteobacteria	Rhodobacterales	Roseobacteraceae
13	Marinovum algicola	F4-SAH-15	x	GCA_040223275.1	Pseudomonadota	Alphaproteobacteria	Rhodobacterales	Roseobacteraceae
14	Marinovum algicola	DG1292	no	GCF_041429805.1	Pseudomonadota	Alphaproteobacteria	Rhodobacterales	Roseobacteraceae
15	Marinovum algicola	DG898	no	GCF_001046955.1	Pseudomonadota	Alphaproteobacteria	Rhodobacterales	Roseobacteraceae
16	Rhodobacteraceae sp.	MAG: M0601	x	GCA_006226775.1	Pseudomonadota	Alphaproteobacteria	Rhodobacterales	Roseobacteraceae
17	Phaeobacter sp.	J2-8	no	GCF_022867865.1	Pseudomonadota	Alphaproteobacteria	Rhodobacterales	Roseobacteraceae
18	Salipiger mucosus	DSM 16094	yes	GCF_000442255.1	Pseudomonadota	Alphaproteobacteria	Rhodobacterales	Roseobacteraceae
19	Sagittula stellata	E-37	yes	GCF_000169415.1	Pseudomonadota	Alphaproteobacteria	Rhodobacterales	Roseobacteraceae
20	Marivita hallyeonensis	DSM 29431	yes	GCF_900129875.1	Pseudomonadota	Alphaproteobacteria	Rhodobacterales	Roseobacteraceae
21	Primorskyibacter flagellatus	CGMCC 1.12664	yes	GCF_900176485.1	Pseudomonadota	Alphaproteobacteria	Rhodobacterales	Roseobacteraceae
22	Puniceibacterium sediminis	DSM 29052	yes	GCF_900188035.1	Pseudomonadota	Alphaproteobacteria	Rhodobacterales	Roseobacteraceae
23	Planktotalea arctica	IMCC 9565	yes	GCF_002105285.1	Pseudomonadota	Alphaproteobacteria	Rhodobacterales	Roseobacteraceae
24	Pseudaestuariivita atlantica	22II-S11-z3	yes	GCF_001205715.1	Pseudomonadota	Alphaproteobacteria	Rhodobacterales	Roseobacteraceae

## Sheet: Table S7b Rosei-Parvi
Table S7b: Reference genomes for the phylogenomic analysis of 11 Roseitalea porphyridii and 11 Parvibaculum sp. MAGs from the cyanosphere of Coleofasciculus. *, MAG with a contamination rate >10% (Table S1). Bacterial strains and MAGs with a photosynthesis
gene cluster (PGC) are shown in green and yellow, respectively. MAGs of the current study are highlighted in blue.
No	Species	MAG or Strain	Type Strain	Assembly Accession	Phylum	Class	Order	Family		PGC	PufM
01	Roseitalea porphyridii	E2-BRE-03	x	GCA_040223185.1	Pseudomonadota	Alphaproteobacteria	Hyphomicrobiales	Phyllobacteriaceae		yes	MEQ9516424.1
02	Roseitalea porphyridii	C1-SOL-11	x	GCA_040220395.1	Pseudomonadota	Alphaproteobacteria	Hyphomicrobiales	Phyllobacteriaceae		yes	MEQ8941541.1
03	Roseitalea porphyridii	F4-SAH-02	x	GCA_040223055.1	Pseudomonadota	Alphaproteobacteria	Hyphomicrobiales	Phyllobacteriaceae		yes	MEQ9471769.1
04	Roseitalea porphyridii	A1-SPW-00A*	x	GCA_040217265.1	Pseudomonadota	Alphaproteobacteria	Hyphomicrobiales	Phyllobacteriaceae		yes	MEQ8400428.1
05	Roseitalea porphyridii	B1-GNL1-09	x	GCA_040220095.1	Pseudomonadota	Alphaproteobacteria	Hyphomicrobiales	Phyllobacteriaceae		yes	MEQ9025864.1
06	Roseitalea porphyridii	F1-TOW-02	x	GCA_040223825.1	Pseudomonadota	Alphaproteobacteria	Hyphomicrobiales	Phyllobacteriaceae		yes	MEQ9626922.1
07	Roseitalea porphyridii	G1-WW12-03 & Isolate: WW12_G5-13	no	GCA_040219695.1	Pseudomonadota	Alphaproteobacteria	Hyphomicrobiales	Phyllobacteriaceae		yes	MEQ8731270.1
08	Roseitalea porphyridii	G2-EDA-02A+B*	x	GCA_040226295.1; GCA_040226355.1	Pseudomonadota	Alphaproteobacteria	Hyphomicrobiales	Phyllobacteriaceae		yes	MEQ9836014.1
09	Roseitalea porphyridii	E1-EBD-05	x	GCA_040218115.1	Pseudomonadota	Alphaproteobacteria	Hyphomicrobiales	Phyllobacteriaceae		yes	MEQ8590792.1
10	Roseitalea porphyridii	D1-CHI-03	x	GCA_040218835.1	Pseudomonadota	Alphaproteobacteria	Hyphomicrobiales	Phyllobacteriaceae		yes	MEQ8544637.1
11	Roseitalea porphyridii	C2-GNP5-04	x	GCA_040221215.1	Pseudomonadota	Alphaproteobacteria	Hyphomicrobiales	Phyllobacteriaceae		yes	PGC present, PufM missing
12	Roseitalea porphyridii	MA7-20	yes	GCF_004331955.1	Pseudomonadota	Alphaproteobacteria	Hyphomicrobiales	Phyllobacteriaceae		yes	WP_039723523.1
14	Oceaniradius stylonematis	StC1	yes	GCF_003149475.2	Pseudomonadota	Alphaproteobacteria	Hyphomicrobiales	Phyllobacteriaceae		yes	WP_109768462.1
16	Ahrensia marina	LZD062	yes	GCF_001293565.1	Pseudomonadota	Alphaproteobacteria	Hyphomicrobiales	Ahrensiaceae		no	x
18	Oricola thermophila	MEBiC13590	yes	GCF_013358405.1	Pseudomonadota	Alphaproteobacteria	Hyphomicrobiales	Phyllobacteriaceae		no	x
20	Oricola indica	JL-62	yes	GCF_019966595.1	Pseudomonadota	Alphaproteobacteria	Hyphomicrobiales	Phyllobacteriaceae		no	x
22	Oricola cellulosilytica	JCM 19534	yes	GCF_019966575.1	Pseudomonadota	Alphaproteobacteria	Hyphomicrobiales	Phyllobacteriaceae		no	x
24	Nitratireductor aquibiodomus	ES.061	no	GCF_900105565.1	Pseudomonadota	Alphaproteobacteria	Hyphomicrobiales	Phyllobacteriaceae		no	x
26	Aliihoeflea sp.	2WW	no	GCF_000497755.1	Pseudomonadota	Alphaproteobacteria	Hyphomicrobiales	Phyllobacteriaceae		no	x
28	Zhengella mangrovi	X9-2-2	yes	GCF_002727065.1	Pseudomonadota	Alphaproteobacteria	Hyphomicrobiales	Phyllobacteriaceae		no	x
30	Stappia albiluteola	F7233	yes	GCF_014050225.1	Pseudomonadota	Alphaproteobacteria	Hyphomicrobiales	Stappiaceae		no	x
32	Chthonobacter albigriseus	KCTC 42450	yes	GCF_013839445.1	Pseudomonadota	Alphaproteobacteria	Hyphomicrobiales	Pleomorphomonadaceae		no	x
34	Ancylobacter oerskovii	CCM 7435	yes	GCF_018390555.1	Pseudomonadota	Alphaproteobacteria	Hyphomicrobiales	Xanthobacteraceae		no	x
36	Rhodoplanes roseus	DSM 5909	yes	GCF_003258865.1	Pseudomonadota	Alphaproteobacteria	Hyphomicrobiales	Hyphomicrobiaceae		yes	WP_111417952.1
38	Tepidamorphus gemmatus	DSM 19345	yes	GCF_004346195.1	Pseudomonadota	Alphaproteobacteria	Hyphomicrobiales	Tepidamorphaceae		yes	WP_132807754.1
40	Kaustia mangrovi	R1DC25	yes	GCF_015482775.1	Pseudomonadota	Alphaproteobacteria	Hyphomicrobiales	Parvibaculaceae		no	x
42	Aestuariivirga litoralis	KCTC 52945	yes	GCF_003234965.1	Pseudomonadota	Alphaproteobacteria	Hyphomicrobiales	Aestuariivirgaceae		yes	WP_111199519.1
44	Methyloceanibacter methanicus	R-67174	yes	GCF_001723285.1	Pseudomonadota	Alphaproteobacteria	Hyphomicrobiales	Hyphomicrobiaceae		no	x
45	Methyloceanibacter superfactus	R-67175	yes	GCF_001723305.1	Pseudomonadota	Alphaproteobacteria	Hyphomicrobiales	Hyphomicrobiaceae		no	x
46	Parvibaculum sp.	G2-EDA-04	x	GCA_040226335.1	Pseudomonadota	Alphaproteobacteria	Hyphomicrobiales	Parvibaculaceae		no	x
47	Parvibaculum sp.	A1-SPW-06	x	GCA_040217115.1	Pseudomonadota	Alphaproteobacteria	Hyphomicrobiales	Parvibaculaceae		no	x
48	Parvibaculum sp.	C2-GNP5-08	x	GCA_040221115.1	Pseudomonadota	Alphaproteobacteria	Hyphomicrobiales	Parvibaculaceae		no	x
49	Parvibaculum sp.	F1-TOW-04	x	GCA_040223755.1	Pseudomonadota	Alphaproteobacteria	Hyphomicrobiales	Parvibaculaceae		no	x
50	Parvibaculum sp.	C1-SOL-16	x	GCA_040220355.1	Pseudomonadota	Alphaproteobacteria	Hyphomicrobiales	Parvibaculaceae		no	x
51	Parvibaculum sp.	D1-CHI-17	x	GCA_040218545.1	Pseudomonadota	Alphaproteobacteria	Hyphomicrobiales	Parvibaculaceae		no	x
52	Parvibaculum sp.	E1-EBD-12	x	GCA_040217635.1	Pseudomonadota	Alphaproteobacteria	Hyphomicrobiales	Parvibaculaceae		no	x
53	Parvibaculum sp.	F3-SA18-19	x	GCA_040223205.1	Pseudomonadota	Alphaproteobacteria	Hyphomicrobiales	Parvibaculaceae		no	x
54	Parvibaculum sp.	E2-BRE-07	x	GCA_040221615.1	Pseudomonadota	Alphaproteobacteria	Hyphomicrobiales	Parvibaculaceae		no	x
55	Parvibaculum sp.	HCUG1432-8	no	GCA_017643985.1	Pseudomonadota	Alphaproteobacteria	Hyphomicrobiales	Parvibaculaceae		no	x
56	Parvibaculum sp.	C2-GNP5-11A*	x	GCA_040220975.1	Pseudomonadota	Alphaproteobacteria	Hyphomicrobiales	Parvibaculaceae		no	x
57	Parvibaculum sp.	A1-SPW-18A*	x	GCA_040216845.1	Pseudomonadota	Alphaproteobacteria	Hyphomicrobiales	Parvibaculaceae		no	x
58	Parvibaculum lavamentivorans	DS-1	yes	GCF_000017565.1	Pseudomonadota	Alphaproteobacteria	Hyphomicrobiales	Parvibaculaceae		no	x
59	Parvibaculum sedimenti	HXT-9	yes	GCF_009184905.1	Pseudomonadota	Alphaproteobacteria	Hyphomicrobiales	Parvibaculaceae		no	x
60	Parvibaculum indicum	DSM 25305	yes	GCF_011762095.1	Pseudomonadota	Alphaproteobacteria	Hyphomicrobiales	Parvibaculaceae		no	x
61	Tepidicaulis marinus	MA2	yes	GCF_000739695.1	Pseudomonadota	Alphaproteobacteria	Hyphomicrobiales	Parvibaculaceae		no	x
62	Candidatus Micropelagos thuwalensis	RS24	no	GCF_000469155.1	Pseudomonadota	Alphaproteobacteria	Hyphomicrobiales	Parvibaculaceae		no	x
63	Pyruvatibacter mobilis	CGMCC 1.15125	yes	GCF_012848855.1	Pseudomonadota	Alphaproteobacteria	Hyphomicrobiales	Parvibaculaceae		no	x

## Sheet: Table S7c_Plancto
Table S7c: Reference genomes for the phylogenomic analysis of 24 Planctomycetota MAGs from the cyanosphere of Coleofasciculus. An obviously misclassified taxon (LPSN) is highlighted in red.
MAGs of the current study are highlighted in blue, reference MAGs are shown in gray.
No	Species	MAG or Strain	Type Strain	Assembly Accession	Phylum	Class	Order	Family
01	Phycisphaeralesbacterium	A1-SPW-05	x	GCA_040217175.1	Planctomycetota	Phycisphaerae	Phycisphaerales	x
02	Phycisphaerales bacterium	C1-SOL-01	x	GCA_040220575.1	Planctomycetota	Phycisphaerae	Phycisphaerales	x
03	Phycisphaerales bacterium	F2-STO-01	x	GCA_040222035.1	Planctomycetota	Phycisphaerae	Phycisphaerales	x
04	Phycisphaerales bacterium	B1-GNL1-02	x	GCA_040220195.1	Planctomycetota	Phycisphaerae	Phycisphaerales	x
05	Phycisphaerales bacterium	F4-SAH-01	x	GCA_040223095.1	Planctomycetota	Phycisphaerae	Phycisphaerales	x
06	Phycisphaerales bacterium	G2-EDA-01	x	GCA_040226435.1	Planctomycetota	Phycisphaerae	Phycisphaerales	x
07	Phycisphaerales bacterium	C2-GNP5-07	x	GCA_040221175.1	Planctomycetota	Phycisphaerae	Phycisphaerales	x
08	Phycisphaerales bacterium	G1-WW12-04	x	GCA_040219675.1	Planctomycetota	Phycisphaerae	Phycisphaerales	x
09	Phycisphaerales bacterium	G1-WW12-06	x	GCA_040219655.1	Planctomycetota	Phycisphaerae	Phycisphaerales	x
10	Phycisphaerales bacterium	F2-STO-06	x	GCA_040221975.1	Planctomycetota	Phycisphaerae	Phycisphaerales	x
11	Phycisphaerales bacterium	MAG: B67T1L10	x	GCA_022563015.1	Planctomycetota	Phycisphaerae	Phycisphaerales	x
12	Phycisphaerales bacterium	F1-TOW-01	x	GCA_040223845.1	Planctomycetota	Phycisphaerae	Phycisphaerales	x
13	Phycisphaerales bacterium	MAG: HKST-UBA12	x	GCA_020427505.1	Planctomycetota	Phycisphaerae	Phycisphaerales	x
14	Phycisphaerales bacterium	F3-SA18-11	x	GCA_040222295.1	Planctomycetota	Phycisphaerae	Phycisphaerales	x
15	Phycisphaerales bacterium	F4-SAH-10	x	GCA_040222855.1	Planctomycetota	Phycisphaerae	Phycisphaerales	x
16	Algisphaera agarilytica	DSM 103725	yes	GCF_014207595.1	Planctomycetota	Phycisphaerae	Phycisphaerales	Phycisphaeraceae
17	Poriferisphaera corsica	KS4	yes	GCF_007747445.1	Planctomycetota	Phycisphaerae	Phycisphaerales	Phycisphaeraceae
18	Anaerohalosphaera lusitana	DSM 103484	yes	GCA_002007645.1	Planctomycetota	Phycisphaerae	Sedimentisphaerales	Anaerohalosphaeraceae
19	Limihaloglobus sulfuriphilus	SM-Chi-D1	yes	GCA_001999965.1	Planctomycetota	Phycisphaerae	Sedimentisphaerales	Sedimentisphaeraceae
20	Gimesia chilikensis	JC646	yes	GCA_008329715.1	Planctomycetota	Planctomycetia	Planctomycetales	Planctomycetaceae
21	Gimesia benthica	E7	yes	GCF_009720525.1	Planctomycetota	Planctomycetia	Planctomycetales	Planctomycetaceae
22	Gimesia chilikensis	C2-GNP5-26	x	GCA_040220675.1	Planctomycetota	Planctomycetia	Planctomycetales	Planctomycetaceae
23	Gimesia sp.	G1-WW12-21	x	GCA_040219335.1	Planctomycetota	Planctomycetia	Planctomycetales	Planctomycetaceae
24	Gimesia maris	D1-CHI-24	x	GCA_040218455.1	Planctomycetota	Planctomycetia	Planctomycetales	Planctomycetaceae
25	Gimesia maris	DSM 8797	yes	GCA_000181475.1	Planctomycetota	Planctomycetia	Planctomycetales	Planctomycetaceae
26	Fuerstia sp.	F4-SAH-21	x	GCA_040222735.1	Planctomycetota	Planctomycetia	Planctomycetales	Planctomycetaceae
27	Fuerstiella marisgermanici	NH11	yes	GCA_001983935.1	Planctomycetota	Planctomycetia	Planctomycetales	Planctomycetaceae
28	Adhaeretor sp.	A1-SPW-29	x	GCA_040216615.1	Planctomycetota	Planctomycetia	Pirellulales	Lacipirellulaceae
29	Adhaeretor sp.	D1-CHI-18	x	GCA_040218535.1	Planctomycetota	Planctomycetia	Pirellulales	Lacipirellulaceae
30	Adhaeretor mobilis	HG15A2	yes	GCF_007741515.1	Planctomycetota	Planctomycetia	Pirellulales	Lacipirellulaceae
31	Botrimarina sp.	G1-WW12-12	x	GCA_040219535.1	Planctomycetota	Planctomycetia	Pirellulales	Lacipirellulaceae
32	Pseudobythopirellula maris	Mal64	yes	GCF_007859945.1	Planctomycetota	Planctomycetia	Pirellulales	Lacipirellulaceae
33	Pirellulales bacterium	G1-WW12-14	x	GCA_040219475.1	Planctomycetota	Planctomycetia	Pirellulales	Thermoguttaceae (?)
34	Pirellulales bacterium	F4-SAH-29	x	GCA_040222575.1	Planctomycetota	Planctomycetia	Pirellulales	Thermoguttaceae (?)
35	Thermogutta terrifontis	R1	yes	GCA_002277955.1	Planctomycetota	Planctomycetia	Pirellulales	Thermoguttaceae
36	Pirellulaceae bacterium	G1-WW12-08	x	GCA_040219575.1	Planctomycetota	Planctomycetia	Pirellulales	Pirellulaceae
37	Novipirellula maiorica	SM1	yes	GCA_000346295.1	Planctomycetota	Planctomycetia	Pirellulales	Pirellulaceae
38	Singulisphaera acidiphila	DSM 18658	yes	GCA_000242455.3	Planctomycetota	Planctomycetia	Isosphaerales	Isosphaeraceae
39	Gemmata obscuriglobus	UYM 2246	yes	GCA_000171775.1	Planctomycetota	Planctomycetia	Gemmatales	Gemmataceae
40	Planctomycetota bacterium	G1-WW12-33	x	GCA_040219065.1	Planctomycetota	Planctomycetia (?)	x	x
41	Candidatus Uabimicrobium amorphum	SRT547	no	GCA_009002475.1	Planctomycetota	Cand. Uabimicrobiia	Cand. Uabimicrobiales	Cand. Uabimicrobiaceae
42	Candidatus Kuenenia stuttgartiensis	MAG: CSTR1	x	GCA_011066545.1	Planctomycetota	Cand. Brocadiia	Cand. Brocadiales	Cand. Brocadiaceae
43	Victivallis vadensis	DSM 14823	yes	GCA_003096415.1	Lentisphaeraeota	Lentisphaeria	Victivallales	Victivallaceae
44	Lentisphaera araneosa	HTCC 2155	yes	GCA_000170755.1	Lentisphaeraeota	Lentisphaeria	Lentisphaerales	Lentisphaeraceae
45	Opitutus terrae	PB90-1	yes	GCA_000019965.1	Verrucomicrobiota	Opitutae	Opitutales	Opitutaceae
46	Rubritalea marina	DSM 17716	yes	GCA_000378105.1	Verrucomicrobiota	Verrucomicrobiae	Veruccomicrobiales	Rubritaleaceae
47	Candidatus Methylomirabilis limnetica	MAG: Zug	x	GCA_003044035.1	Cand. Division NC10	x	x	x
48	Massilia phosphatilytica	12-OD1	no	GCA_002968015.1	Pseudomonadota	Betaproteobacteria	Burkholderiales	Oxalobacteraceae
49	Candidatus Omnitrophus magneticus	Single Cell: SKK-01	x	GCA_000954095.1	Cand. Omnitrophica	x	x	x

## Sheet: Table S7d_Deltaproteo
Table S7d: Reference genomes for the phylogenomic analysis of 11 Myxococcales (Deltaproteobacteria) MAGs from the cyanosphere of Coleofasciculus. The new deltaproteobacterial MAG from Coleofasciculus sp. BRE with a photosynthesis gene cluster (PGC) is shown in green, reference PGC-MAGs from Li at al. 2023 are shown in yellow.*, PufL. MAGs of the current study are highlighted in blue, reference MA…
No	Species	MAG or Strain	Type Strain	Assembly Accession	Genome Size	Contigs	Completeness	Contamination	Phylum (correct name [proposed name])	Class (correct name [proposed name])	Order	Family		PGC	PufM		MAG or Strain	Assembly Accession			Isolation Source	Relationship to Oxygen
01	Myxococcales bacterium	MAG: F4-SAH-06	x	GCA_040222965.1	11,698,901	188	96.77	9.68	Pseudomonadota [Myxococcota]	Deltaproteobacteria [Myxococcia]	Myxococcales	Candidatus Kuafubacteriaceae					MAG: F4-SAH-06	GCA_040222965.1			Coleofasciculus sp. SAH (DSM 104254)	aerobic
02	Myxococcales bacterium	MAG: A1-SPW-13	x	GCA_040216985.1	11,536,883	54	96.77	9.68	Pseudomonadota [Myxococcota]	Deltaproteobacteria [Myxococcia]	Myxococcales	Candidatus Kuafubacteriaceae					MAG: A1-SPW-13	GCA_040216985.1			Coleofasciculus sp. SPW (DSM 104237)	aerobic
03	Myxococcales bacterium	MAG: D1-CHI-08	x	GCA_040218735.1	11,606,468	70	96.77	9.03	Pseudomonadota [Myxococcota]	Deltaproteobacteria [Myxococcia]	Myxococcales	Candidatus Kuafubacteriaceae					MAG: D1-CHI-08	GCA_040218735.1			Coleofasciculus sp. CHI (DSM 104232)	aerobic
04	Myxococcales bacterium	MAG: C1-SOL-14	x	GCA_040220335.1	11,149,830	1,435	93.23	9.75	Pseudomonadota [Myxococcota]	Deltaproteobacteria [Myxococcia]	Myxococcales	Candidatus Kuafubacteriaceae					MAG: C1-SOL-14	GCA_040220335.1			Coleofasciculus sp. SOL (DSM 104241)	aerobic
05	Candidatus Photomyxococcus marinus	MAG: E2-BRE-13	x	GCA_040223155.1	11,922,476	146	96.13	9.68	Pseudomonadota [Myxococcota]	Deltaproteobacteria [Myxococcia]	Myxococcales	Candidatus Kuafubacteriaceae		yes	MEQ9500436.1		MAG: E2-BRE-13	GCA_040223155.1	1	marine mat	Coleofasciculus sp. BRE (DSM 104253)	aerobic
06	Myxococcales bacterium	MAG: MAG.019	x	GCA_019634385.1	5,393,201	257	95.52	5.81	Pseudomonadota [Myxococcota]	Deltaproteobacteria [Myxococcia]	Myxococcales	Candidatus Kuafubacteriaceae					MAG: MAG.019	GCA_019634385.1			marine plant; Neptune grass Posidonia oceanica (Santa Pola, Spain)	aerobic
07	Candidatus Kuafuhalomonas phototrophica	MAG: LLY-WYZ-16_1	x	GCA_031800475.1	5,303,530	386	94.84	3.87	Pseudomonadota [Myxococcota]	Deltaproteobacteria [Myxococcia]	Myxococcales	Candidatus Kuafubacteriaceae		yes	HJL43061.1		MAG: LLY-WYZ-16_1	GCA_031800475.1	1	marine mat	marine sediment from wetland lagoon; 1cm depth (Baja California, Mexico)	anaerobic
08	Candidatus Kuafucaenimonas phototrophica	MAG: HKST-UBA24	x	GCA_020430745.1	9,207,806	1,562	79.98	3.51	Pseudomonadota [Myxococcota]	Deltaproteobacteria [Myxococcia]	Myxococcales	Candidatus Kuafubacteriaceae		yes	MCA9551221.1		MAG: HKST-UBA24	GCA_020430745.1	3	sludge	activated sludge from waste water treatment plant (Hongkong, China)	anaerobic
09	Candidatus Kuafubacterium phototrophica	MAG: Aved_18-Q3-R54-62_BAT3C.540	x	GCA_016703535.1	9,757,120	2	95.48	4.84	Pseudomonadota [Myxococcota]	Deltaproteobacteria [Myxococcia]	Myxococcales	Candidatus Kuafubacteriaceae		yes	MBS2012418.1		MAG: Aved_18-Q3-R54-62_BAT3C.540	GCA_016703535.1	3	sludge	activated sludge from waste water treatment plant (Avedore, Denmark)	anaerobic
10	Myxococcota bacterium	MAG: MAG.267	x	GCA_023150785.1	10,758,926	1,081	91.61	8.39	Pseudomonadota [Myxococcota]	Deltaproteobacteria [Myxococcia]	Myxococcales	Candidatus Kuafubacteriaceae					MAG: MAG.267	GCA_023150785.1			activated sludge from denitrification and anammox bioreactor (Nanjing, China)	anaerobic
11	Deltaproteobacteria bacterium	MAG: SJ834	x	GCA_020850435.1	8,787,773	124	94.84	9.38	Pseudomonadota [Myxococcota]	Deltaproteobacteria [Myxococcia]	Myxococcales	Candidatus Kuafubacteriaceae					MAG: SJ834	GCA_020850435.1			waste water treatment plant, biofilm, annamox bioreactor (Sjolunda WWTP, Sweden)	anaerobic
12	Deltaproteobacteria bacterium	MAG: NC_groundwater_1543_Pr4_S-0.65um_64_39	x	GCA_016208175.1	10,428,244	186	92.26	8.55	Pseudomonadota [Myxococcota]	Deltaproteobacteria [Myxococcia]	Myxococcales	Candidatus Kuafubacteriaceae					MAG: NC_groundwater_1543_Pr4_S-0.65um_64_39	GCA_016208175.1			groundwater, <100m, planktonic microbiome (Middletown, California, USA)	anaerobic
13	Deltaproteobacteria bacterium	MAG: NC_groundwater_359_Ag_B-0.1um_66_32	x	GCA_016183035.1	8,650,642	137	92.26	9.06	Pseudomonadota [Myxococcota]	Deltaproteobacteria [Myxococcia]	Myxococcales	Candidatus Kuafubacteriaceae					MAG: NC_groundwater_359_Ag_B-0.1um_66_32	GCA_016183035.1			groundwater, <100m, planktonic microbiome (Modesto, California, USA)	anaerobic
14	Cystobacter gracilis	DSM 14753	yes	GCA_020103725.1	11,731,597	82	100.00	3.41	Pseudomonadota [Myxococcota]	Deltaproteobacteria [Myxococcia]	Myxococcales	Archangiaceae					DSM 14753	GCA_020103725.1
15	Hyalangium minutum	DSM 14724	yes	GCA_000737315.1	11,186,183	44	100.00	3.25	Pseudomonadota [Myxococcota]	Deltaproteobacteria [Myxococcia]	Myxococcales	Archangiaceae					DSM 14724	GCA_000737315.1
16	Pyxidicoccus fallax	DSM 14698	yes	GCA_012933655.1	13,532,887	825	99.68	3.91	Pseudomonadota [Myxococcota]	Deltaproteobacteria [Myxococcia]	Myxococcales	Archangiaceae					DSM 14698	GCA_012933655.1
17	Pyxidicoccus xibeiensis	QH1ED-7-1	yes	GCA_024198175.1	12,698,915	51	100.00	1.65	Pseudomonadota [Myxococcota]	Deltaproteobacteria [Myxococcia]	Myxococcales	Archangiaceae					QH1ED-7-1	GCA_024198175.1
18	Corallococcus coralloides	DSM 2259	yes	GCA_000255295.1	10,080,619	1	99.35	0.80	Pseudomonadota [Myxococcota]	Deltaproteobacteria [Myxococcia]	Myxococcales	Archangiaceae					DSM 2259	GCA_000255295.1
19	Archangium gephyra	DSM 2261	yes	GCA_001027285.1	12,489,432	1	99.35	6.42	Pseudomonadota [Myxococcota]	Deltaproteobacteria [Myxococcia]	Myxococcales	Archangiaceae					DSM 2261	GCA_001027285.1
20	Archangiaceae bacterium	MAG: SMAG_U14650	x	GCA_035543115.1	4,751,460	154	96.12	1.94	Pseudomonadota [Myxococcota]	Deltaproteobacteria [Myxococcia]	Myxococcales	Archangiaceae					MAG: SMAG_U14650	GCA_035543115.1
21	Candidatus Xihepedomonas phototrophica	MAG: LLY-WYZ-3_1	x	IMG: 3300025461_5	4,557,893	324	94.62	0.99	Pseudomonadota [Myxococcota]	Deltaproteobacteria [Myxococcia]	Myxococcales	Archangiaceae		yes	not annotated (Contig: Ga0208851_1000088)	x	MAG: LLY-WYZ-3_1	IMG: 3300025461_5	7	soil	arctic peat soil (Barrow, Alaska, USA)	anaerobic
22	Archangiaceae bacterium	MAG: SMAG_U12311	x	GCA_035622755.1	3,912,672	335	94.37	0.65	Pseudomonadota [Myxococcota]	Deltaproteobacteria [Myxococcia]	Myxococcales	Archangiaceae					MAG: SMAG_U12311	GCA_035622755.1
23	Candidatus Xihemicrobium phototrophica	MAG: LLY-WYZ-1_1	x	IMG: 3300027902_26	3,473,510	550	73.91	3.29	Pseudomonadota [Myxococcota]	Deltaproteobacteria [Myxococcia]	Myxococcales	Archangiaceae		yes	not present		MAG: LLY-WYZ-1_1	IMG: 3300027902_26	2	freshwater, sediment	freshwater lake sediment (USA)	anaerobic
24	Archangiaceae bacterium	MAG: HOG29	x	GCA_019686135 .1	5,504,528	245	95.48	0.00	Pseudomonadota [Myxococcota]	Deltaproteobacteria [Myxococcia]	Myxococcales	Archangiaceae					MAG: HOG29	GCA_019686135 .1
25	Candidatus Xihemicrobium aquatica	MAG: M069S2SP1A73QC	x	GCA_020247085.1	7,356,658	641	93.41	1.61	Pseudomonadota [Myxococcota]	Deltaproteobacteria [Myxococcia]	Myxococcales	Archangiaceae		yes	MCA3013789.1		MAG: M069S2SP1A73QC	GCA_020247085.1	2	freshwater	Microcystis colony from freshwater lake (Champlain Lake; Quebec, Canada)	aerobic
26	Candidatus Xihemicrobium phototrophica	MAG: LLY-WYZ-5_1	x	GCA_022843845.1	4,950,703	54	82.26	1.39	Pseudomonadota [Myxococcota]	Deltaproteobacteria [Myxococcia]	Myxococcales	Archangiaceae		yes	not annotated (Contig: JALHMW010000019.1)	x	MAG: LLY-WYZ-5_1	GCA_022843845.1	2	freshwater	drinking water treatment plant (DWTP)	aerobic
27	Candidatus Xihelimnobacterium phototrophica	MAG: LLY-WYZ-2_2	x	GCA_903911905.1	7,570,351	907	90.75	3.23	Pseudomonadota [Myxococcota]	Deltaproteobacteria [Myxococcia]	Myxococcales	Archangiaceae		yes	not annotated (Contig: CAIWFK010000582.1)	x	MAG: LLY-WYZ-2_2	GCA_903911905.1	2	freshwater	lentic water body (Finland)	aerobic
28	Candidatus Xihecaenimonas phototrophica	MAG: MAG-72	x	GCA_016793725.1	9,754,155	939	93.02	4.12	Pseudomonadota [Myxococcota]	Deltaproteobacteria [Myxococcia]	Myxococcales	Archangiaceae		yes	MBL8953829.1		MAG: MAG-72	GCA_016793725.1	3	sludge	sludge flocs from bioreactor (Nanjing, China)	anaerobic
29	Myxococcales bacterium	MAG: C2-GNP5-24	x	GCA_040220795.1	11,189,392	834	93.23	6.14	Pseudomonadota [Myxococcota]	Deltaproteobacteria [Myxococcia]	Myxococcales	Sandaracinaceae					MAG: C2-GNP5-24	GCA_040220795.1
30	Myxococcales bacterium	MAG: MED-G138	x	GCA_004213565.1	9,118,116	716	78.30	4.85	Pseudomonadota [Myxococcota]	Deltaproteobacteria [Myxococcia]	Myxococcales	Sandaracinaceae					MAG: MED-G138	GCA_004213565.1
31	Myxococcales bacterium	MAG: G1-WW12-31	x	GCA_040219155.1	11,180,762	208	95.48	6.10	Pseudomonadota [Myxococcota]	Deltaproteobacteria [Myxococcia]	Myxococcales	Sandaracinaceae					MAG: G1-WW12-31	GCA_040219155.1
32	Myxococcales bacterium	MAG: G2-EDA-08	x	GCA_040226255.1	10,581,041	366	86.77	6.10	Pseudomonadota [Myxococcota]	Deltaproteobacteria [Myxococcia]	Myxococcales	Sandaracinaceae					MAG: G2-EDA-08	GCA_040226255.1
33	Myxococcales bacterium	MAG: E1-EBD-04	x	GCA_040218145.1	11,056,361	148	95.81	5.45	Pseudomonadota [Myxococcota]	Deltaproteobacteria [Myxococcia]	Myxococcales	Sandaracinaceae					MAG: E1-EBD-04	GCA_040218145.1
34	Myxococcales bacterium	MAG: F1-TOW-15	x	GCA_040223535.1	10,774,038	617	92.74	6.10	Pseudomonadota [Myxococcota]	Deltaproteobacteria [Myxococcia]	Myxococcales	Sandaracinaceae					MAG: F1-TOW-15	GCA_040223535.1
35	Myxococcales bacterium	MAG: B1-GNL1-17	x	GCA_040220015.1	10,443,878	893	87.87	5.45	Pseudomonadota [Myxococcota]	Deltaproteobacteria [Myxococcia]	Myxococcales	Sandaracinaceae					MAG: B1-GNL1-17	GCA_040220015.1
36	Candidatus Xihehalomonas phototrophica	MAG: LLY-WYZ-13_1	x	GCA_031800425.1	7,613,137	542	76.34	4.32	Pseudomonadota [Myxococcota]	Deltaproteobacteria [Myxococcia]	Myxococcales	Sandaracinaceae		yes	HJL14994.1		MAG: LLY-WYZ-13_1	GCA_031800425.1	1	marine mat	marine sediment from wetland lagoon; 1cm depth (Baja California, Mexico)	x
37	Myxococcales bacterium	MAG: ACE_MYX11	x	GCA_019637095.1	9,253,515	197	95.70	5.97	Pseudomonadota [Myxococcota]	Deltaproteobacteria [Myxococcia]	Myxococcales	Sandaracinaceae					MAG: ACE_MYX11	GCA_019637095.1
38	Myxococcales bacterium	MAG: UWPOB_DELTA5	x	GCA_017303575.1	9,386,669	540	91.77	3.55	Pseudomonadota [Myxococcota]	Deltaproteobacteria [Myxococcia]	Myxococcales	Sandaracinaceae					MAG: UWPOB_DELTA5	GCA_017303575.1
39	Sandaracinus amylolyticus	DSM 53668	yes	GCF_000737325.1	10,327,335	1	96.77	3.87	Pseudomonadota [Myxococcota]	Deltaproteobacteria [Myxococcia]	Myxococcales	Sandaracinaceae					DSM 53668	GCF_000737325.1
40	Myxococcales bacterium	MAG: LLY-WYZ-15_7	x	GCA_031800615.1	7,789,884	1,717	81.94	3.29	Pseudomonadota [Myxococcota]	Deltaproteobacteria [Myxococcia]	Myxococcales	Candidatus Houyibacteriaceae		yes	HJL24952.1		MAG: LLY-WYZ-15_7	GCA_031800615.1	6	marine pelagic	seawater from marine photic zone; 5m depth (Pacific Oceaen)	aerobic
41	Myxococcales bacterium	MAG: LLY-WYZ-15_1	x	GCA_031800795.1	7,477,269	1,974	79.23	2.99	Pseudomonadota [Myxococcota]	Deltaproteobacteria [Myxococcia]	Myxococcales	Candidatus Houyibacteriaceae		yes	HJL49336.1		MAG: LLY-WYZ-15_1	GCA_031800795.1	6	marine pelagic	seawater from marine photic zone; 5m depth (Pacific Oceaen)	aerobic
42	Myxococcales bacterium	MAG: LLY-WYZ-15_2	x	GCA_031800715.1	6,856,685	807	73.80	1.64	Pseudomonadota [Myxococcota]	Deltaproteobacteria [Myxococcia]	Myxococcales	Candidatus Houyibacteriaceae		yes	HJL34887.1		MAG: LLY-WYZ-15_2	GCA_031800715.1	6	marine pelagic	seawater from marine photic zone; 5m depth (Pacific Oceaen)	aerobic
43	Myxococcales bacterium	MAG: LLY-WYZ-15_6	x	GCA_031800635.1	6,913,586	2,057	79.52	1.66	Pseudomonadota [Myxococcota]	Deltaproteobacteria [Myxococcia]	Myxococcales	Candidatus Houyibacteriaceae		yes	HJK94391.1		MAG: LLY-WYZ-15_6	GCA_031800635.1	6	marine pelagic	seawater from marine photic zone; 5m depth (Pacific Oceaen)	aerobic
44	Myxococcales bacterium	MAG: LLY-WYZ-15_4	x	GCA_031800595.1	9,307,918	193	96.70	4.35	Pseudomonadota [Myxococcota]	Deltaproteobacteria [Myxococcia]	Myxococcales	Candidatus Houyibacteriaceae		yes	HJL04112.1		MAG: LLY-WYZ-15_4	GCA_031800595.1	6	marine pelagic	seawater from marine photic zone; 5m depth (Pacific Oceaen)	aerobic
45	Myxococcales bacterium	MAG: LLY-WYZ-15_5	x	GCA_031800695.1	7,034,998	2,145	70.86	3.31	Pseudomonadota [Myxococcota]	Deltaproteobacteria [Myxococcia]	Myxococcales	Candidatus Houyibacteriaceae		yes	HJL31868.1		MAG: LLY-WYZ-15_5	GCA_031800695.1	6	marine pelagic	seawater from marine photic zone; 5m depth (Pacific Oceaen)	aerobic
46	Candidatus Houyibacterium oceanica	MAG: LLY-WYZ-15_3	x	GCA_031800675.1	9,413,717	214	96.70	4.35	Pseudomonadota [Myxococcota]	Deltaproteobacteria [Myxococcia]	Myxococcales	Candidatus Houyibacteriaceae		yes	HJL09628.1		MAG: LLY-WYZ-15_3	GCA_031800675.1	6	marine pelagic	seawater from marine photic zone; 5m depth (Gulf of Mexico)	aerobic
47	Myxococcales bacterium	MAG: NAT131	x	GCA_002699025.1	9,253,999	238	95.16	4.44	Pseudomonadota [Myxococcota]	Deltaproteobacteria [Myxococcia]	Myxococcales	Candidatus Houyibacteriaceae		yes	MAT26289.1		MAG: NAT131	GCA_002699025.1	6	marine pelagic	marine pelagic biome (5-1000m), Tara Oceans Consortium (North Atlantic Ocean)	x
48	Myxococcales bacterium	MAG: ACE_MYX12	x	GCA_019637115.1	8,880,847	434	96.13	4.07	Pseudomonadota [Myxococcota]	Deltaproteobacteria [Myxococcia]	Myxococcales	Candidatus Houyibacteriaceae					MAG: ACE_MYX12	GCA_019637115.1
49	Myxococcales bacterium	MAG: HK-STAS-MYXO-26	x	GCA_020633155.1	8,676,734	225	81.30	6.79	Pseudomonadota [Myxococcota]	Deltaproteobacteria [Myxococcia]	Myxococcales	Candidatus Houyibacteriaceae					MAG: HK-STAS-MYXO-26	GCA_020633155.1
50	Myxococcales bacterium	MAG: SG8_38_1	x	GCA_001303365.1	3,848,836	234	89.47	14.04	Pseudomonadota [Myxococcota]	Deltaproteobacteria [Myxococcia]	Myxococcales	Candidatus Houyibacteriaceae					MAG: SG8_38_1	GCA_001303365.1
51	Myxococcales bacterium	MAG: Aved_18-Q3-R54-62-MAXAC.060	x	GCA_016702865.1	7,691,735	59	93.66	3.41	Pseudomonadota [Myxococcota]	Deltaproteobacteria [Myxococcia]	Myxococcales	Candidatus Houyibacteriaceae					MAG: Aved_18-Q3-R54-62-MAXAC.060	GCA_016702865.1
52	Candidatus Houyihalomonas phototrophica	MAG: LLY-WYZ-14_1	x	GCA_031800515.1	4,703,781	1,083	81.40	3.87	Pseudomonadota [Myxococcota]	Deltaproteobacteria [Myxococcia]	Myxococcales	Candidatus Houyibacteriaceae		yes	HJK97198.1		MAG: LLY-WYZ-14_1	GCA_031800515.1	1	marine mat	marine sediment from wetland lagoon; 1cm depth (Baja California, Mexico)	x
53	Myxococcales bacterium	MAG: SJ883	x	GCA_020854145.1	10,053,937	1,215	86.81	6.77	Pseudomonadota [Myxococcota]	Deltaproteobacteria [Myxococcia]	Myxococcales	x					MAG: SJ883	GCA_020854145.1
54	Chondromyces crocatus	Cm c5	no	GCF_001189295.1	11,388,132	1	90.58	5.97	Pseudomonadota [Myxococcota]	Deltaproteobacteria [Myxococcia]	Myxococcales	Polyangiaceae					Cm c5	GCF_001189295.1
55	Chondromyces apiculatus	DSM 436	no	GCF_000601485.1	11,577,721	182	92.26	5.83	Pseudomonadota [Myxococcota]	Deltaproteobacteria [Myxococcia]	Myxococcales	Polyangiaceae					DSM 436	GCF_000601485.1
56	Polyangium aurulentum	SDU3-1	yes	GCF_005144635.2	12,320,079	1	95.48	4.22	Pseudomonadota [Myxococcota]	Deltaproteobacteria [Myxococcia]	Myxococcales	Polyangiaceae					SDU3-1	GCF_005144635.2
57	Polyangium fumosum	DSM 14668	yes	GCF_005144585.1	12,981,589	201	95.48	4.74	Pseudomonadota [Myxococcota]	Deltaproteobacteria [Myxococcia]	Myxococcales	Polyangiaceae					DSM 14668	GCF_005144585.1
58	Minicystis rosea	DSM 24000	yes	GCA_001931535.1	16,040,666	1	94.84	5.24	Pseudomonadota [Myxococcota]	Deltaproteobacteria [Myxococcia]	Myxococcales	Polyangiaceae					DSM 24000	GCA_001931535.1
59	Candidatus Xihecaenibacterium phototrophica	MAG: MAG-87	x	GCA_016794345.1	9,664,394	321	94.16	4.43	Pseudomonadota [Myxococcota]	Deltaproteobacteria [Myxococcia]	Myxococcales	Polyangiaceae		yes	MBL9024808.1		MAG: MAG-87	GCA_016794345.1	3	sludge	sludge flocs from bioreactor (Nanjing, China)	x
60	Myxococcales bacterium	MAG: EsbE_18-Q3-R3-47_BAT3C.181	x	GCA_016706225.1	9,628,654	25	94.62	3.87	Pseudomonadota [Myxococcota]	Deltaproteobacteria [Myxococcia]	Myxococcales	Polyangiaceae					MAG: EsbE_18-Q3-R3-47_BAT3C.181	GCA_016706225.1
61	Labilithrix luteola	DSM 27648	yes	GCF_001263205.1	12,191,466	1	96.13	7.44	Pseudomonadota [Myxococcota]	Deltaproteobacteria [Myxococcia]	Myxococcales	Labilitrichaceae					DSM 27648	GCF_001263205.1
62	Candidatus Xihemonas sinensis	MAG: SZAS-3	x	GCA_018266155.1	10,865,057	159	87.03	8.35	Pseudomonadota [Myxococcota]	Deltaproteobacteria [Myxococcia]	Myxococcales	Labilitrichaceae		yes	MBS2012418.1		MAG: SZAS-3	GCA_018266155.1	3	sludge	activated sludge (Shenzhen, China)	anaerobic
63	Candidatus Xihemonas phototrophica	MAG: LLY-WYZ-8_1	x	GCA_022842465.1	9,571,116	434	92.58	5.54	Pseudomonadota [Myxococcota]	Deltaproteobacteria [Myxococcia]	Myxococcales	Labilitrichaceae		yes	not annotated (Contig: JALHPN010000058.1)	x	MAG: LLY-WYZ-8_1	GCA_022842465.1	2	freshwater	drinking water treatment plant (DWTP)	aerobic
64	Candidatus Xihebacterium phototrophica	MAG: Aved_18-Q3-R54-62_MAXAC.397_sub	x	GCA_016709225.1	9,612,643	12	95.61	1.13	Pseudomonadota [Myxococcota]	Deltaproteobacteria [Myxococcia]	Myxococcales	Nannocystaceae		yes	MBK6921084.1*		MAG: Aved_18-Q3-R54-62_MAXAC.397_sub	GCA_016709225.1	3	sludge	activated sludge from waste water treatment plant (Avedore, Denmark)	anaerobic
65	Candidatus Xihebacterium aquatica	MAG: Ga0077550	x	GCA_001464385.1	10,242,556	400	96.00	2.28	Pseudomonadota [Myxococcota]	Deltaproteobacteria [Myxococcia]	Myxococcales	Nannocystaceae		yes	LNFB01000329.1		MAG: Ga0077550	GCA_001464385.1	2	freshwater	drinking water treatment plant (Ann Arbor, Michigan, USA)	aerobic
66	Candidatus Xihebacterium glacialis	MAG: ES-bin-168	x	GCA_014380655.1	7,532,078	1,963	64.78	8.37	Pseudomonadota [Myxococcota]	Deltaproteobacteria [Myxococcia]	Myxococcales	Nannocystaceae		yes	MBC8072798.1		MAG: ES-bin-168	GCA_014380655.1	2	freshwater	glacier surface soil (Little Firn glacier; Greenland, Denmark)	x
67	Paraliomyxa miuraensis	SMH-27-4	not validly published	GCA_026337845.1	11,848,290	165	96.94	6.15	Pseudomonadota [Myxococcota]	Deltaproteobacteria [Myxococcia]	Myxococcales	Nannocystaceae					SMH-27-4	GCA_026337845.1
68	Nannocystis exedens	DSM 71	yes	GCA_002343915.1	12,059,053	2	95.81	4.29	Pseudomonadota [Myxococcota]	Deltaproteobacteria [Myxococcia]	Myxococcales	Nannocystaceae					DSM 71	GCA_002343915.1
