# Supplementary material for: The microbiome of marine mat-forming cyanobacteria—a microcosm of taxonomic novelty and phototrophic diversity
Source: ISME Commun. 2026 Feb 27;6(1):ycag041. doi: 10.1093/ismeco/ycag041 (PMC13043013; doi:10.1093/ismeco/ycag041)
Supplement: Table-S8_Taxonomy_Protologue_251024_ycag041 [file table-s8_taxonomy_protologue_251024_ycag041.xlsx]

## Sheet: Table S8
Table S8. Complete protologue table for Candidatus Photomyxococcus marinus.
Species name	Candidatus Photomyxococcus marinus
Genus name	Candidatus Photomyxococcus
Specific epithet	marinus
Type species of the genus	Candidatus Photomyxococcus marinus
Genus status	Candidatus
Species etymology	Description of Candidatus Photomyxococcus marinus gen. nov., sp. nov., (Pho.to.my.xo.coc´cus. Gr. neut. n. phôs, light; Gr. fem. n. myxa, mucus, slime; N.L. masc. n. coccus, coccus [from Gr. masc. n. kokkos, grain, seed]; N.L. masc. n. Photomyxococcus, a photosynthetic slime coccus; ma.ri`nus. L. masc. adj. marinus, of the sea); family Candidatus Kuafubacteriaceae, order Candidatus Kuafubacterial…
Species status	sp. nov.
Designation of the type MAG	E2-BRE-13
MAG/SAG accession number	JAVKDZ000000000.1
Genome status	Draft, 146 contigs
Genome size	11,922,476 bp
GC mol %	69.0
Country of origin	France
Region of origin	Brittany
Source of sample	Non-axenic culture of the cyanobacterium Coleofasciculus sp. BRE (= DSM 104253) collected by Ulf Karsten in 2001.
Geographical location	Sables D’Or les Pins
Latitude	48°38'28.5"N
Longitude	2°24'24.0"W
Habitat	Intertidal zone, salt marsh
Depth	0 m
Host	Candidatus Photomyxococcus marinus lives as stably associated bacterium in the culture of the non-axenic cyanobacterium Coleofasciculus sp. BRE (= DSM 104253).
Cultivation	The cyanobacterial host Coleofasciculus is cultivated in DSMZ Medium 1831a (1/2 SWES - Brackish Water Medium) without agitation in 25 cm2 plastic tissue culture flasks with filter screw caps.
Temperature	17°C
Relationship to oxygen	Aerobic
Energy metabolism	Photoheterotroph
Morphology	x
Size	x
Sequencing technology	Illumina NovaSeq 6000
Assembly	MEGAHIT (v1.2.7)
Binning software used	MaxBin 2.0 (v2.2.6), MetaBat (v2.12.1), Concoct (v1.1.0)
Analysis software used	DAS Tool (v1.1.2)
Miscellaneous, extraordinary features relevant for the description	x
